# Supplementary material for: Identification of Urine Metabolic Biomarkers for Vogt-Koyanagi-Harada Disease
Source: Front Cell Dev Biol. 2021 Feb 25;9:637489. doi: 10.3389/fcell.2021.637489 (PMC7947328; doi:10.3389/fcell.2021.637489)
Supplement: Supplementary file 2 [file Table_2.XLSX]

## Sheet: positive mode
ID	Metabolite name	HC1	HC2	HC3	HC4	HC5	HC6	HC7	HC8	HC9	HC10	HC11	HC12	HC13	HC14	HC15	HC16	HC17	HC18	HC19	HC20	HC21	HC22	HC23	HC24	HC25	HC26	iV1	iV2	iV3	iV4	iV5	iV6	iV7	iV8	iV9	iV10	iV11	aV1	aV2	aV3	aV4	aV5	aV6	aV7	aV8	aV9	aV10	aV11
1		1.90855e-05	7.05285e-05	4.66943e-05	4.37088e-05	3.86303e-05	2.37878e-05	3.28769e-05	2.84715e-05	4.19438e-05	1.82692e-05	9.97482e-05	4.51318e-05	0.000152154	4.8577e-05	7.36171e-05	4.14722e-05	6.07513e-05	3.09545e-05	6.42434e-05	8.05371e-05	7.35723e-05	3.23744e-05	6.47147e-05	5.05234e-05	9.25554e-05	7.54464e-05	5.24979e-05	6.08265e-05	0.000105255	5.73407e-05	2.57424e-05	4.64534e-05	9.73625e-05	0.000100225	5.07306e-05	9.50922e-05	0.000115614	0.000117491	0.000100125	5.26122e-05	2.39555e-05	5.47372e-05	4.22354e-05	1.05161e-05	1.81452e-05	2.81254e-05	5.49191e-05	2.54619e-05
2	Pyrrolidine	0.00100327	0.00143978	2.95237e-05	0.000134459	0.00025675	5.80183e-05	9.36868e-05	0.000446749	6.50872e-05	2.92019e-05	0.00116171	0.000115304	0.000756618	0.000126896	1.93032e-05	0.000351677	9.05884e-05	0.000962612	4.20649e-05	1.88482e-05	4.50107e-05	8.86266e-06	0.00097087	1.42779e-05	0.00123073	4.03294e-05	0.000834988	0.000219185	6.02144e-05	0.000446977	1.23631e-05	0.00316673	9.33772e-05	0.000105759	0.00010624	7.29753e-05	0.000202368	0.000660172	0.000159128	0.00216372	0.00467204	2.24262e-05	0.000483375	4.14824e-05	0.000839631	5.70174e-05	0.000502619	0.00285432
3		0.00044355	0.000171574	7.10144e-05	0.000325204	7.25515e-05	2.25735e-05	0.000187048	0.000701102	8.03128e-05	3.01754e-05	0.000259505	2.85994e-05	0.000322948	0.000348478	0.000179488	0.00043491	0.000290348	0.000465089	0.000223859	8.63664e-05	0.000718643	0.000578114	2.47901e-05	0.000223406	0.000241771	0.00104664	0.000224042	0.000138815	0.00128381	0.000293114	0.000614789	0.00055373	5.19517e-05	0.000374947	0.000176222	0.000590896	0.000175595	0.000333261	0.000716698	3.03076e-05	3.91848e-05	0.000480702	0.000274232	9.45153e-05	0.000976558	5.64093e-05	0.000547375	2.83221e-05
4	Methylguanidine	0.000294247	5.49131e-05	1.10596e-05	0.000303563	0.000239588	0.000190706	0.000459439	3.6792e-05	3.28773e-05	0.000279474	0.000234098	0.000223665	0.000283115	0.000401704	0.000137557	0.000265206	0.000334965	0.000267348	2.60131e-05	1.43336e-05	1.17041e-05	8.62241e-05	0.00112101	4.46081e-05	0.000131418	0.000214755	0.000234911	0.000313793	0.00043601	0.000216132	1.19926e-05	0.000262478	0.000255786	0.000179593	5.38892e-05	5.56722e-05	0.000331474	5.18381e-05	8.26361e-05	0.00181993	0.000160598	1.04419e-05	9.01399e-05	0.000338093	0.000298824	1.19066e-05	0.000274163	0.000232251
5	Trimethylamine N-oxide	0.0115085	0.0191743	0.027797	0.0195643	0.0163267	0.0134443	0.0134548	0.017838	0.0177427	0.0138328	0.0167863	0.0111608	0.0154792	0.0129342	0.0245785	0.0177428	0.0148145	0.0248651	0.0116937	0.0205965	0.0176258	0.0119292	0.0180914	0.0156557	0.0214137	0.0138915	0.0221627	0.0176496	0.0163362	0.0203869	0.0204775	0.0123593	0.0123227	0.0153531	0.0100727	0.0118287	0.0257805	0.0180813	0.0156088	0.0187454	0.0185679	0.0181097	0.0164982	0.00922624	0.0147137	0.0193593	0.0176768	0.0256959
6		0.000484039	0.000138962	0.000133873	0.00022964	0.000117805	0.000612534	0.000615689	0.000237457	0.000106045	0.000471893	7.74387e-05	0.000814784	0.000184591	0.000230055	9.15851e-05	0.00020173	0.000106964	0.000237178	0.000308028	0.000132973	0.000179638	0.000202444	0.000121036	5.86745e-05	0.000677331	0.000177529	0.000148722	0.000446968	0.000354448	0.000255749	0.000104783	0.000109272	0.000179981	0.000533275	0.000209078	0.0001311	0.000231973	0.000232698	0.000235088	0.000352908	0.000344761	6.96338e-05	0.000287695	2.47348e-05	0.000179884	9.36853e-05	0.000387402	0.000515506
7		0.000222177	0.000167279	0.000205076	0.000196691	0.000336828	0.000226695	0.000203538	0.000157649	0.000169901	0.000295903	0.000197181	0.000223375	0.000264917	0.000255375	0.000198584	0.000210219	0.00024111	0.000164234	0.000158299	0.000268336	0.000176849	0.000198489	0.000179012	0.000184763	0.000201419	0.000165098	0.000160776	0.000320205	0.000203061	0.000237726	0.000179922	0.000290817	0.000163529	0.000187697	0.000154238	0.000194801	0.000114297	0.000258225	3.71486e-06	0.000326199	0.00022442	0.000216559	0.000156162	0.000170748	0.000298792	0.000250268	0.000227366	0.00023676
8		0.00018335	3.86597e-05	4.77518e-05	1.95005e-05	7.29874e-05	1.99939e-05	0.000105806	0.000162163	0.000183995	6.74904e-05	0.000104067	0.000143381	1.63216e-05	1.12945e-05	4.963e-05	0.000104426	2.27657e-05	0.000143839	0.000156586	9.142e-05	0.000164143	4.62279e-05	0.000141805	0.000101248	0.000272688	2.51259e-05	8.96279e-05	0.000126551	2.80099e-06	6.39107e-05	8.54436e-05	3.84586e-05	0.000109933	0.000139759	8.52708e-05	0.000144245	0.000220356	0.000126733	0.000163	0.000110276	0.000182627	0.000134409	0.000114682	0.000147488	0.000105848	0.000172975	3.86363e-05	3.48231e-06
9		0.00129416	0.00139177	0.00120768	0.00231015	0.00173081	0.00167396	0.000854092	0.00139559	0.00137405	0.00252854	0.00173859	0.00119908	0.00290195	0.00165575	0.00199344	0.00138498	0.00141109	0.00123305	0.00145868	0.00150169	0.00131198	0.00152662	0.00148838	0.00152976	0.00104887	0.00357386	0.00147687	0.000890528	0.00167719	0.00164573	0.0024794	0.00266697	0.00136089	0.00215668	0.00107939	0.000974191	0.001288	0.00192198	0.00137091	0.00185749	0.00126592	0.00157375	0.00137619	0.000517251	0.00298195	0.00109544	0.00172703	0.00215302
10		3.70821e-05	6.95381e-05	3.34496e-05	2.33502e-05	4.30135e-05	0.000115833	1.56625e-05	1.89151e-05	1.06651e-05	2.12573e-05	5.32922e-05	9.27801e-06	0.000137107	2.74014e-05	0.000304505	0.000127351	3.31385e-05	3.66081e-05	2.13239e-05	4.45283e-05	0.00024473	0.000294639	0.000198378	4.53309e-05	0.000172658	5.7638e-05	1.23496e-05	0.000165586	4.05268e-05	6.0632e-06	2.88321e-05	1.21352e-05	1.95994e-05	2.07166e-05	3.56388e-05	1.36416e-05	9.73782e-05	3.66973e-05	2.28374e-05	0.000239337	3.02305e-05	1.51393e-05	8.8693e-05	3.78885e-05	2.32526e-05	0.000101039	0.000147919	0.000139823
11		0.000529069	0.000242619	0.000467215	0.000274486	0.000463587	0.000648784	0.000389992	0.00050315	0.000345383	0.00085531	0.000399502	0.000310923	0.000703226	0.000648615	0.000475977	0.000471192	0.000514756	0.000390434	0.000348945	0.000574475	0.000514506	0.000527857	0.000448768	0.000535378	0.000356775	0.000666602	0.000660979	0.000589772	0.000542082	0.000467116	0.000690307	0.000791474	0.000467734	0.000571645	0.000538608	0.000473874	0.000462438	0.000603226	0.000521793	0.000712427	0.000559231	0.000462036	0.000484706	0.000712506	0.000502498	0.000353317	0.000506545	0.000530871
12		8.7042e-05	0.000335624	0.000306628	0.000209341	0.000252187	0.000103595	0.000179068	0.00014455	0.000214004	8.24913e-05	0.000563929	0.00020377	0.00112217	0.000233677	0.000385295	0.000216398	0.000266189	0.000141667	0.000376633	0.000557826	0.000475175	0.000211472	0.000382751	0.000332755	0.00042722	0.000513334	0.000329825	0.000389861	0.000573438	0.000356785	8.10049e-05	0.0002319	0.000635679	0.000573403	0.000281877	0.000587122	0.000648335	0.00066682	0.000650628	0.000390005	0.000170664	0.000348205	0.000194879	5.58535e-05	8.26248e-05	0.000217453	0.000332656	0.000125847
13		0.000243269	0.000170319	0.000136564	0.000816483	0.000657863	0.000109031	0.000696006	0.000515891	0.000269474	0.00011714	0.000165312	0.000111258	0.000359842	3.63111e-05	6.85608e-05	0.0002676	0.00161013	0.000106509	0.000605618	0.000321858	0.000320641	0.000104693	0.000121637	6.81276e-06	0.000366764	0.000499185	0.000494308	0.000145892	7.407e-05	9.78267e-05	0.000128479	0.00034643	0.000259454	0.000225095	0.000104475	6.20339e-05	0.000361689	0.000106538	0.00037446	0.000187964	6.42468e-05	0.00019232	0.00141416	2.98968e-05	8.878e-05	0.000117482	8.35527e-05	9.22325e-05
14		0.000170917	9.70354e-05	0.000274242	0.000119875	0.000136918	8.97446e-05	0.00012434	0.000122039	0.00098564	2.68971e-08	0.000133209	0.000181258	0.000233693	2.88586e-08	0.000221868	0.000206778	8.11851e-05	0.000196275	0.000151432	0.000245504	0.000524386	0.000165436	0.000181175	0.000212991	0.000129064	8.97553e-05	0.000414227	0.000171138	7.14996e-05	0.000197514	0.000135923	0.000170689	0.000119978	0.000131738	0.000123317	0.000153999	0.000375051	8.16919e-05	0.000137361	0.000256299	0.000247501	7.14126e-05	3.05278e-06	0.000225923	4.18681e-05	0.000166731	0.000168046	0.000152576
15	2(1H)-Pyridinone	0.000612157	0.000331366	0.000677729	4.52716e-05	0.000148771	0.000975503	0.000906405	0.000424753	0.000105106	0.00152095	0.000233572	0.00104351	0.000195738	0.000604073	7.12723e-05	6.77632e-05	7.53258e-05	9.90944e-05	0.00091921	0.000134342	0.000224815	0.000783852	0.000233871	7.45717e-05	0.000795277	4.86305e-05	7.93709e-05	0.000755902	0.00155006	8.73274e-05	7.73592e-05	0.000503876	9.29911e-05	0.000246376	0.000487833	0.000675454	0.00281067	0.000225962	0.000302898	0.00090717	0.000394179	4.25289e-05	0.000118867	7.23944e-05	4.0751e-05	0.000103449	0.000189262	0.000542829
16	Ornithine	0.00230044	0.000372874	0.000693439	0.000258803	0.000615666	0.00279379	0.00283612	0.00102613	0.000190699	0.00163887	0.00037671	0.00359807	0.000253936	0.000344991	0.000157098	0.000226374	0.00018768	0.000248978	0.0008559	0.000343156	0.000462728	0.0004497	0.000279092	0.00012602	0.00202167	0.000275715	0.000232696	0.00280651	0.000619763	0.000267374	0.000459416	0.000201125	0.000325615	0.00279778	0.000311179	0.000277748	0.00111206	0.000428042	0.000625165	0.000692699	0.000519482	0.000333688	0.000756736	4.74474e-05	0.000167858	0.000224749	0.00235096	0.00127225
17	Iminodiacetic acid	3.83349e-05	5.32786e-05	7.07608e-05	3.32837e-05	2.11559e-05	7.32033e-05	3.45059e-05	2.88655e-05	3.55457e-05	3.82708e-05	3.33937e-05	3.30981e-05	4.38645e-05	4.79286e-05	4.92427e-05	3.41939e-05	3.09114e-05	3.54043e-05	3.10621e-05	5.13997e-05	4.51284e-05	4.19769e-05	6.42409e-05	2.5171e-05	2.56561e-05	6.99363e-05	5.03947e-05	5.19336e-05	6.77304e-05	4.42088e-05	2.87214e-05	2.43652e-05	2.20551e-05	3.46606e-05	4.64609e-05	4.30437e-05	4.30466e-05	6.31687e-05	5.53447e-05	2.18016e-05	2.35413e-05	2.33525e-05	1.6324e-05	2.3092e-05	2.83268e-05	3.28244e-05	3.92659e-05	4.26006e-05
18	L-Proline	0.00033793	8.73687e-05	2.54544e-05	8.0338e-05	4.53045e-05	1.05771e-05	7.3014e-05	0.000454373	0.000257609	6.45489e-06	0.000107348	4.6015e-05	0.000135402	1.83289e-05	0.000504158	0.000280364	0.000585343	0.000606481	7.34794e-05	1.02668e-05	0.00101594	0.000373583	1.86044e-05	9.82761e-05	0.000615747	0.000154719	7.51506e-05	5.45853e-05	6.39473e-05	0.00027825	0.000385651	7.24993e-05	4.09998e-05	0.00101083	3.52934e-05	0.000227344	3.33304e-05	0.000114815	0.0003417	7.0492e-06	1.24474e-05	9.54456e-05	0.00115693	2.55249e-05	0.000132393	3.04441e-05	3.93026e-05	1.58022e-05
19		5.39178e-05	4.56447e-05	3.84099e-05	7.48714e-05	8.06751e-05	8.45102e-05	4.59819e-05	0.000129047	3.15485e-05	7.9957e-05	5.68012e-05	0.000133141	0.000105679	0.000265247	2.64771e-05	3.40182e-05	4.36759e-05	6.59767e-05	4.63786e-05	0.000135876	2.87926e-05	5.22074e-05	3.5568e-05	5.08086e-05	3.06936e-05	8.02393e-05	4.63928e-05	6.41028e-05	5.57253e-05	9.32168e-05	4.30137e-05	6.60593e-05	6.92668e-05	3.6085e-05	0.000164949	4.25996e-05	4.95613e-05	6.8346e-05	6.45142e-05	0.000120175	0.000137245	2.12043e-05	2.11655e-05	0.000115935	6.32906e-05	9.06793e-05	9.86938e-05	0.000125327
20		0.000128881	0.000103008	0.000252024	0.000547762	0.000361433	0.000425769	0.000232459	0.00026832	0.000210074	0.000260233	0.00010136	0.000311015	0.000504704	0.000230419	0.000249576	0.000128407	0.000192629	0.000261251	0.000197801	0.000253117	0.00016733	0.000249968	0.000177718	0.000304554	0.000101329	0.000196175	0.000192863	0.000631785	0.000361056	0.000377791	0.000179257	0.000290893	0.000167947	7.60852e-05	0.000171146	0.00035363	0.000302964	0.000179679	0.000191488	0.000201467	0.000158475	0.000209081	0.000209799	8.11568e-05	0.000243648	0.000192462	0.000212439	0.00045968
21		0.000157264	0.000191252	0.000229205	0.000366355	0.000239406	0.000213631	0.000238574	0.000195869	0.000189196	0.000295347	0.000536989	0.000237972	0.000332366	0.000330822	0.000194832	0.000275316	0.000239558	0.000236703	0.000210179	0.000204203	0.000286389	0.000191103	0.000179988	0.000161494	0.000179463	0.000502535	0.000159963	0.000182414	0.00039759	0.000210014	0.000424172	0.00033071	0.000510334	0.000269699	0.000184795	0.000306072	0.000204758	0.00023523	0.000318001	0.000254602	0.000216553	0.000268227	0.000190293	0.000229487	0.000294569	0.000235929	0.000253426	0.000245038
22	Betaine aldehyde	0.000333477	0.000177347	0.00036514	0.000331188	0.000260867	0.000388687	0.000160506	0.000210438	0.000954015	7.43737e-05	0.000228492	0.000154236	0.000846752	0.000808764	0.00042548	0.000812168	0.000316161	0.000763532	0.000173948	0.00022172	0.000286765	0.000772649	0.000182528	0.000817765	0.000131654	0.000245362	0.000197891	0.000197965	0.000346066	0.000315592	0.00091521	0.000731159	0.000507263	0.000422152	0.000182227	0.000326565	0.000604818	0.000242686	0.000395586	5.2221e-05	0.000140005	0.000368592	0.000421491	0.000331439	0.000407558	0.000220118	0.000552468	0.000510477
23		0.000374666	0.000756869	8.93215e-05	0.00054317	0.000506839	0.000906675	0.000329028	0.000235045	0.000671331	0.000506855	0.000312271	0.000700669	0.00151247	0.00110657	1.34928e-06	0.00020613	0.000219084	0.00120443	0.000111625	0.000153078	0.000108392	2.39995e-08	0.000748831	1.54474e-05	0.000187089	0.000414853	0.000571763	0.00103873	0.000543838	0.00121282	7.19169e-05	0.000111474	0.000550673	0.000293711	5.13275e-06	0.000166143	0.00108928	0.000195708	0.000387879	0.000701469	0.000928766	4.9106e-05	0.000548152	0.000171759	0.000184613	0.000548266	0.000711969	0.000952381
24	3-Aminobutanoic acid	0.000241241	0.000197916	0.000231497	0.000194447	0.000516426	0.000240459	0.000333527	0.000335066	0.000137625	0.000346252	0.000191249	0.000207196	0.000202201	0.000219753	0.000255794	0.000202131	0.000303698	0.00012987	0.000261193	0.000457707	0.000224731	0.000181351	0.000222983	0.000169413	0.000166143	0.000260904	0.000211423	0.000204694	0.000247301	0.000149834	0.000272045	0.00088685	0.000197678	0.000126108	0.000258737	0.000281875	0.000155269	0.000355446	0.0001742	0.00016512	0.000323038	0.000226033	0.000460138	0.000137669	0.000271361	0.000182585	0.000150554	0.000205279
25	Dimethylglycine	0.00140587	0.00025187	0.000152755	0.000463159	0.000628372	0.000646753	0.000405874	0.000181641	0.000190522	7.6793e-05	0.000276361	0.000411906	0.000873626	0.000149623	0.000819458	0.000551311	5.3721e-05	0.000276346	0.000320183	0.000265499	0.000990253	0.0010136	0.000793267	0.000411453	0.000328819	0.000256018	0.000215507	0.000371452	0.000136644	0.000229732	0.000302194	0.000253897	0.000260619	0.000268457	0.000193248	0.000149891	0.000259046	0.000647159	0.000519797	0.00111125	0.000435183	0.000201994	0.000311165	0.000417707	0.000166507	0.000771832	0.000300582	0.000424261
26		0.000866476	0.000653078	0.00186088	0.00075538	0.000489996	0.000443122	0.000814563	0.000676895	0.0019814	0.000213542	0.000843664	0.000561248	0.00354904	0.000516591	0.00205511	0.00241594	0.000381698	0.00178988	0.000853832	0.00150722	0.0011961	0.00211288	0.00119173	0.00137456	0.000708	0.000832154	0.000936358	0.000844397	0.000538021	0.0014005	0.00132819	0.000802779	0.000718382	0.000842563	0.000681422	0.00100616	0.00114112	0.000210641	0.000566758	0.00144335	0.00101948	0.00156242	0.00110356	0.00127718	0.000802074	0.00105884	0.000910033	0.000975741
27		0.00212081	0.00271878	0.0297998	0.00722208	0.00193463	0.0112387	0.00407887	0.00403318	0.0369841	0.00118585	0.000958471	0.00207997	0.0173094	0.00482181	0.0303353	0.0280311	0.001879	0.0263017	0.00393423	0.0156197	0.0163089	0.0206515	0.00152012	0.0288305	0.00190481	0.0078458	0.0183074	0.00443256	0.00400266	0.00976441	0.017283	0.0117816	0.00280911	0.00706101	0.0154795	0.0200712	0.0160558	0.005773	0.00886312	0.0186795	0.0327238	0.0193483	0.00443949	0.011094	0.0128674	0.0303909	0.0166764	0.00773787
28		6.96627e-05	9.61697e-05	0.000180173	7.93486e-05	0.000164847	0.000170446	0.000165793	0.00013759	8.2772e-05	0.000152901	0.000161253	0.000246233	0.000251389	0.000420556	6.91458e-05	8.05359e-05	0.000214774	0.000130248	0.000388797	0.000106717	0.000179805	4.77098e-05	0.00017833	4.53738e-05	0.000353945	0.000119187	5.75205e-05	0.000198959	8.38414e-05	9.65947e-05	0.000154311	0.000218397	0.000127011	9.79699e-05	0.000219983	0.000170543	0.000128453	0.000197125	0.000211102	0.000325953	0.000100278	7.13351e-05	0.00017689	6.75645e-05	9.09188e-05	0.00010953	0.000107216	9.5076e-05
29		0.00338304	0.0146165	7.43345e-05	0.0180029	0.0196911	0.028543	0.00761775	0.000355988	0.000152346	0.000457359	0.0149457	0.0106264	0.00913045	0.000615001	6.36477e-05	0.00650837	0.0106462	0.00658133	0.000585388	6.91815e-05	0.00284622	4.45289e-05	0.0117647	1.49714e-05	0.00222121	0.0193303	0.00482685	0.00858815	0.00146064	0.0154613	0.00251626	0.00408468	0.0130272	0.00616818	0.000653475	0.00605529	0.00749466	0.0037139	0.00465743	0.00515422	0.00686541	0.00371454	0.0146115	0.00663021	0.00507035	0.00011608	0.00626515	0.0181226
30		0.00024727	0.000184186	0.0002706	0.000159796	0.000225406	0.000279672	0.000162087	0.000116857	0.000336002	0.000215737	8.66629e-05	0.000214967	0.000242552	0.000192068	0.000298501	0.000184001	0.000109064	0.000301957	0.000180196	0.000268966	0.000205029	0.000293112	0.000184957	0.000122093	4.948e-05	0.000173963	0.000232286	0.000249466	0.000234056	0.000249107	0.000133593	0.000224093	0.000253001	0.000152863	0.000280011	0.000293979	0.000343413	0.000136852	0.000253563	0.000177352	0.000368509	0.000172955	0.000181114	0.000219111	0.000152022	0.000363363	0.000212076	0.000251935
31	L-Serine	4.0644e-05	1.99117e-05	2.15962e-05	3.25633e-05	3.33182e-05	2.45748e-05	2.13619e-05	2.8548e-05	1.81204e-05	1.85181e-05	2.92802e-05	2.34346e-05	1.70112e-05	3.85762e-05	3.36948e-05	5.47007e-05	4.34863e-05	1.32749e-05	2.17139e-05	3.84972e-05	3.85319e-05	2.19246e-05	1.77042e-05	1.48456e-05	3.19686e-05	4.19429e-05	2.25404e-05	4.12611e-05	3.78547e-05	2.1114e-05	2.33666e-05	3.79921e-05	2.61169e-05	2.97608e-05	9.0249e-06	2.68739e-05	1.56271e-05	7.39156e-05	3.3025e-05	3.6635e-05	1.48746e-05	4.86498e-05	3.24103e-05	3.93067e-05	3.60347e-05	1.28194e-05	4.28395e-05	2.69685e-05
32	Diethanolamine	0.000407005	0.000294486	0.00269144	0.000323124	0.000807721	0.0017357	0.000936087	0.000188128	0.00143935	0.000338655	0.000955096	0.000524031	0.010317	0.000891026	0.0156335	0.00110067	0.000172328	0.0017166	0.000386817	0.000410332	0.000248277	0.00191542	0.00122554	0.00121938	0.000151419	0.000114027	0.000688748	0.000646163	0.000198848	0.000773831	0.0012181	0.0086156	0.000535778	0.000390526	0.000893324	0.00119575	0.000470263	0.00119646	0.00058465	0.00517515	0.00178175	0.000623601	0.000397385	0.00108503	0.000741218	0.00292609	0.00112826	0.000633892
33		7.70626e-05	4.28276e-05	2.42581e-05	0.000160597	8.03474e-05	7.30493e-05	5.61685e-05	0.000120585	6.04011e-05	9.87021e-05	9.46507e-05	6.1693e-05	0.000115578	0.000280812	0.000102641	0.000129892	6.76635e-05	6.07831e-05	6.21475e-05	2.3722e-05	8.58589e-05	4.42803e-05	4.93713e-05	3.59122e-05	5.92941e-05	0.000157523	5.48697e-05	0.000105079	7.93647e-05	6.28309e-05	4.61267e-05	0.000113346	0.000160412	6.99457e-05	7.22115e-05	3.82209e-05	2.95299e-05	7.06147e-05	8.93164e-05	6.28231e-05	6.81044e-05	5.05105e-05	7.66125e-05	7.30844e-05	0.000108536	3.91582e-05	4.98324e-05	0.000283512
34	4-Aminophenol	0.000577807	0.000476398	0.000567428	0.00020338	0.0001273	0.00260846	0.0013453	0.000993534	6.30456e-05	0.00181008	0.000870174	0.00141818	0.000217927	0.00164398	5.05653e-05	0.000338546	0.000122406	8.36458e-05	0.00136531	0.00107227	0.000419689	0.000547067	0.000770573	0.000405344	0.000830518	0.000118871	0.000574251	0.000998311	0.000769995	9.57701e-05	0.000218736	0.000347274	8.45309e-05	0.000292926	0.000814611	0.000508121	0.00140117	0.000391048	0.000530176	0.00164303	0.000373751	9.24761e-05	8.07371e-05	0.000108533	0.00011421	0.000176318	0.000451163	0.000687808
35		0.0017659	0.00463298	0.00869702	0.00205845	0.00626836	0.00780028	0.00257889	0.00217422	0.00597146	0.0115336	0.00195023	0.00580207	0.00330385	0.00523821	0.0099208	0.00229644	0.00193865	0.00858713	0.0024115	0.0032732	0.00233202	0.00557268	0.00260856	0.00104032	0.00117906	0.00264081	0.00518829	0.00143115	4.60579e-05	0.00763082	0.00119213	0.000683722	0.00387053	0.00410995	0.00118356	0.00158609	0.00774329	0.000637025	0.00153638	0.00580365	0.0143938	0.00228805	0.00102028	0.0026982	0.00108045	0.0100469	0.00190986	0.00866856
36		0.000558126	0.000294671	0.000135734	0.000359829	0.000238998	0.00138959	0.00110915	0.000267534	0.00100176	0.000526496	0.000255647	0.00226783	0.000550311	0.000110056	0.00122341	0.000313774	4.53494e-05	6.92295e-05	0.000252496	0.000177357	6.93941e-05	0.00014484	0.000867115	0.000210535	0.000715561	0.000417802	0.000561751	0.000833629	0.000216333	0.00101334	0.000205208	0.000105754	4.82117e-05	0.000561878	0.000368633	0.000357352	0.000537598	0.000322126	0.000207683	0.000161648	0.000335731	0.000512129	0.000493418	0.00018449	0.000368544	0.000228301	0.00036148	0.000347109
37	3-Furancarboxylic acid	1.85049e-06	3.88602e-06	4.99582e-06	8.07283e-06	8.13884e-06	2.83301e-08	5.70616e-06	5.4054e-07	4.63539e-06	5.22733e-07	4.29113e-06	4.46923e-06	4.74091e-06	1.16749e-05	5.70428e-06	7.92551e-06	4.32309e-06	2.67315e-06	7.11106e-06	2.49988e-06	6.7132e-06	4.87585e-06	1.25888e-05	2.19779e-05	1.0704e-06	1.20355e-05	1.04863e-05	4.85608e-06	4.18477e-06	4.29447e-06	4.88174e-06	4.88602e-06	9.14927e-06	6.02794e-06	6.38446e-06	5.80645e-06	4.24952e-06	3.40722e-05	9.58009e-06	9.73677e-07	4.44322e-07	1.28091e-05	3.58436e-06	9.61832e-07	1.14924e-05	5.35262e-07	6.67767e-06	1.12861e-05
38	Uracil	1.20551e-05	1.86616e-05	3.5742e-06	1.61249e-05	1.52707e-05	5.35806e-06	1.11715e-05	8.63523e-06	8.18128e-06	1.31088e-05	2.80685e-05	1.11488e-05	8.89498e-06	1.32044e-05	9.69789e-06	1.6709e-05	1.22457e-05	1.06419e-05	9.74567e-06	8.59663e-06	1.05042e-05	1.16527e-05	1.08679e-05	1.43926e-05	1.25215e-05	2.44074e-05	1.22858e-05	1.30899e-05	1.8691e-05	1.03248e-05	1.21524e-05	2.40083e-05	1.77636e-05	7.2855e-06	1.04229e-05	1.09517e-05	8.78663e-06	9.96609e-05	1.64475e-05	1.41441e-05	9.95122e-06	1.06362e-05	1.15615e-05	3.41272e-05	9.82295e-06	7.98682e-06	1.13019e-05	1.2207e-05
39		0.0108104	0.00936613	0.00641356	0.00973681	0.0105658	0.00922119	0.00831615	0.00663631	0.0298571	0.0114876	0.00632439	0.0226091	0.010454	0.0100234	0.0252559	0.00971262	0.0110393	0.00906447	0.0107376	0.0128118	0.00654907	0.00935712	0.00894738	0.00837504	0.00943026	0.0104259	0.0106083	0.0112132	0.00910563	0.0359252	0.011028	0.00897448	0.00766402	0.00993993	0.00787837	0.00636404	0.0266888	0.00968013	0.0110463	0.00724563	0.00765152	0.00921989	0.0289061	0.0124301	0.0114711	0.00862111	0.0101752	0.0107255
40		0.000177082	8.58541e-05	0.000308386	0.000162666	0.000195659	0.000250738	0.000115605	0.000138691	0.000284205	0.000263994	9.06951e-05	0.000142252	0.000116011	0.00022656	0.00031473	0.000160659	0.00015852	0.000338154	3.20309e-05	0.000252022	0.000157749	0.000329019	0.000434749	1.0704e-05	0.000121311	0.000172261	0.00018622	2.55772e-05	5.80666e-05	0.000184446	0.000176021	0.000137119	0.000136938	0.000129364	0.000229328	0.00015585	7.63567e-05	0.000129289	2.17533e-05	0.000257833	0.000203152	0.000151783	0.000158952	0.000176246	0.00016075	0.000386355	0.000244505	0.000254917
41		0.00540901	0.0060315	0.00688339	0.00534664	0.00576762	0.00719562	0.00550078	0.00405815	0.00678525	0.00654246	0.00463705	0.00594132	0.00681656	0.00581017	0.00698679	0.00513954	0.0046357	0.00751738	0.00509728	0.00665485	0.00534282	0.00642414	0.0067043	0.00507847	0.00529503	0.00548139	0.00647415	0.00635374	0.00598388	0.00685212	0.00492314	0.00501303	0.005516	0.0045717	0.00548081	0.00589949	0.00707505	0.00544929	0.0059502	0.00648617	0.00741866	0.00446531	0.005668	0.00192328	0.00509178	0.00825852	0.00590054	0.00753783
42	D-Ornithine	0.000738979	0.000474999	0.000612549	0.00133057	0.00100622	0.00121095	0.000658251	0.000939152	0.000572797	0.000890748	0.000767814	0.000854139	0.00114501	0.00106068	0.000721934	0.00072278	0.000853923	0.000648893	0.000314594	0.00086246	0.000683992	0.000727827	0.000538578	0.00076049	0.00095475	0.00100047	0.000831034	0.00132095	0.00131115	0.000491318	0.00131975	0.0011167	0.000532609	0.00121511	0.000787405	0.000788798	0.000793274	0.000916087	0.000779599	0.000958979	0.000667968	0.000615645	0.000922297	0.000635769	0.000979987	0.000845258	0.00221397	0.00150232
43	D-Proline	0.000135753	8.64648e-05	0.000386281	0.000137618	0.000288832	0.000208863	0.000214781	0.000201246	0.00018433	0.000226944	0.000118878	8.52447e-05	0.000282608	0.000233181	0.000174511	0.000213131	4.59584e-05	0.000234362	0.000190464	0.000244673	0.000209456	0.00019777	0.000254477	0.000409131	0.000126044	9.07634e-05	0.000116308	0.000122201	9.17498e-05	4.86438e-05	0.000110392	0.000111883	7.00964e-05	0.000145128	0.000240212	0.000155174	0.000167602	0.000138234	0.000266169	0.000413221	0.000124855	0.000282303	1.19727e-05	0.000240815	0.000142074	0.000562075	0.000182221	0.000227761
44	Hydroxyacetone	0.000622357	0.000387048	0.000484609	0.000498222	0.000731265	0.00104359	0.000681984	0.000656932	0.000532798	0.000210176	0.000400534	0.00056739	0.000379095	0.000189289	0.000648042	0.000512285	0.000878404	0.000886251	0.000348998	0.000275633	0.000969932	0.000526066	0.000767725	0.000309063	0.000888738	0.000647437	0.000466926	0.000262821	0.000210073	0.000526819	0.00071191	0.000611506	0.000268692	0.00104898	0.000206022	0.000349598	0.000193261	0.000631706	0.000732382	0.000293688	0.000344546	0.000387123	0.00346608	0.000150321	0.000337887	0.000636372	0.000165342	0.000656883
45		0.000150323	0.000379281	0.000121754	0.000129456	6.42068e-05	0.000188229	0.000145413	0.000205869	0.000200443	0.000168697	4.62169e-05	0.00011816	0.000301952	3.95788e-05	0.000212596	0.000224563	4.48546e-05	0.000243749	0.000159102	0.000171135	5.60292e-05	0.000117871	6.44931e-05	0.000243299	0.000573924	0.000145464	0.0001304	0.000131421	0.000680628	6.39881e-05	6.45497e-05	0.000371018	8.14809e-05	6.6781e-05	0.000252219	5.6112e-05	0.000998524	7.74614e-05	0.000101984	0.000426865	0.000298088	3.96616e-05	1.3151e-05	0.000241762	7.37066e-05	0.000603198	0.00019224	0.0001103
46		6.83501e-05	0.000389479	1.80753e-05	3.40239e-05	0.000166669	0.000320574	0.000130414	4.2795e-05	2.62764e-05	0.000193715	0.000304031	0.000159345	0.00029471	4.73283e-05	2.74698e-05	0.000256303	5.90774e-05	4.97141e-05	2.50641e-05	1.90906e-05	6.08994e-05	2.37309e-05	0.000259278	2.29143e-05	0.00010566	6.0025e-05	0.000147516	0.000413718	0.000261686	0.000275691	1.94961e-05	6.86751e-05	0.000696615	3.30364e-05	2.07185e-05	4.60018e-05	5.4305e-05	0.00038888	5.46045e-05	0.00022997	7.50177e-05	1.86044e-05	4.86701e-05	0.000209199	0.000138921	2.28839e-05	7.47494e-05	0.000156258
47		0.00123713	0.00103199	0.000518553	0.001246	0.00112881	0.00113556	0.00121613	0.000966719	0.000820785	0.00145596	0.00145238	0.0017297	0.00107297	0.000935377	0.00073902	0.000772166	0.00124071	0.00100557	0.00101343	0.000696702	0.000565504	0.000582728	0.000941783	0.00119709	0.000623119	0.00115096	0.0010527	0.00161342	0.00101625	0.000791773	0.00139607	0.00159947	0.00142691	0.00120568	0.000705134	0.00126502	0.00101665	0.000870007	0.00121211	0.0012575	0.000938198	0.000601446	0.000617666	0.0014722	0.00140697	0.000699184	0.000869693	0.00128058
48	Guanidoacetic acid	0.000124906	0.000537035	0.000577921	0.000131756	0.00139586	0.00105708	0.00061382	4.48538e-05	0.000465366	0.000480174	0.000660949	0.000110677	0.00014471	0.000710218	0.000805667	7.94313e-05	0.000308711	0.000642841	0.000512792	2.93009e-05	5.15542e-05	0.00050307	0.000650884	0.000188415	0.000601654	0.000422932	0.000364881	0.000431102	0.000777733	5.9665e-05	2.929e-05	2.51342e-05	0.000374543	0.000404847	0.000722397	0.0001695	0.000119059	7.09423e-05	1.60651e-05	0.000765818	6.12531e-05	7.27773e-05	0.000488275	0.000143154	3.41578e-05	0.000290754	6.75116e-05	0.000761767
49	Indole	7.65744e-06	1.43845e-05	3.54961e-05	4.96054e-06	1.02133e-05	8.07127e-06	8.75137e-06	1.20451e-05	4.32787e-06	1.45205e-05	3.29547e-06	1.10733e-05	2.60258e-05	4.17134e-06	3.23529e-05	1.40981e-05	8.63712e-06	6.42739e-06	1.83148e-05	2.51308e-05	1.50707e-05	2.35396e-05	3.80565e-06	2.09723e-05	8.02944e-06	2.88648e-06	1.2084e-05	4.57707e-06	4.08351e-06	1.37384e-05	1.98861e-05	1.8163e-05	1.89401e-05	2.3542e-06	2.49532e-05	1.80019e-05	1.19659e-05	1.1036e-05	5.94462e-06	2.13512e-05	1.27536e-05	2.09186e-05	3.40137e-06	1.68774e-05	1.00155e-05	4.09877e-06	5.63293e-06	1.56478e-05
50		0.00259974	0.00364955	0.00434102	0.00403412	0.0030979	0.00453572	0.00526183	0.00469149	0.00608761	0.0035115	0.00333483	0.00272171	0.00706051	0.00388319	0.00787093	0.00318373	0.00290117	0.00501329	0.00267854	0.00389869	0.00345546	0.00415613	0.00311671	0.0038638	0.00320104	0.00297913	0.00278124	0.0031599	0.00280914	0.00389564	0.00307728	0.00342331	0.00357729	0.00278915	0.0020645	0.00398196	0.00389232	0.0025187	0.00356548	0.00360616	0.00413821	0.00306976	0.00278565	0.00257392	0.00324197	0.00539139	0.00345025	0.00417613
51		0.00149962	0.0011619	0.00295123	0.00133535	0.000846483	0.00132947	0.00160541	0.00119764	0.00158577	0.00122614	0.000913957	0.00129129	0.00216842	0.00161022	0.0023972	0.00103018	0.00107102	0.00271195	0.000999501	0.00201499	0.0012328	0.00219017	0.00211128	0.00167481	0.000819264	0.00100116	0.00165556	0.00193661	0.000807365	0.00196754	0.00127603	0.00113579	0.00164515	0.00089367	0.00120347	0.00189889	0.00239505	0.000787588	0.00141118	0.00102049	0.00200607	0.000675239	0.000410878	0.00110218	0.000919935	0.00362104	0.00161156	0.00275881
52	Betaine	6.09686e-05	0.000258221	0.00028885	9.32381e-05	0.000196851	0.000337317	0.000124362	4.9078e-05	0.000209063	0.000193919	0.000125079	0.000178476	0.000192133	0.000263303	0.000434803	9.76469e-05	7.73013e-05	0.000377695	0.000183847	8.16883e-05	0.000101553	0.00024905	0.000238888	0.000100491	0.000134873	0.000174077	0.000254151	0.000107939	0.000180526	0.000146467	3.19058e-05	4.54889e-05	0.000149617	0.000269361	0.000221654	8.87598e-05	0.000148949	7.32538e-05	7.34554e-05	0.000416231	0.000148073	7.74384e-05	0.000232799	5.82407e-05	3.04437e-05	0.000306606	9.01466e-05	0.000427346
53		7.34471e-05	0.000111319	9.5853e-05	8.10961e-05	9.10916e-05	0.000107918	0.000144823	5.80482e-05	9.58748e-05	0.00014928	5.57674e-05	6.54866e-05	0.00017575	7.9219e-05	8.84079e-05	8.26842e-05	0.000562778	8.08844e-05	5.32189e-05	8.82452e-05	6.15074e-05	6.22541e-05	4.64785e-05	5.37359e-05	6.26501e-05	0.000137911	6.88927e-05	0.000160707	0.000104972	4.2188e-05	5.08974e-05	6.16941e-05	5.91027e-05	4.92254e-05	6.36401e-05	6.84532e-05	5.24177e-05	6.19782e-05	0.000146325	0.000100084	7.19432e-05	5.37375e-05	9.16424e-05	7.60301e-05	6.4194e-05	0.000138563	7.74793e-05	0.000235005
54		0.000153132	9.53561e-05	0.000189777	8.92781e-05	0.000142926	0.000151041	0.000137519	9.41421e-05	0.000198894	0.000111073	5.59331e-05	0.000190612	0.000159227	9.83388e-05	0.000213957	0.000127748	7.55701e-05	0.000204886	0.000125603	0.000171689	0.000133751	0.000202906	0.00012803	9.11296e-05	2.327e-05	9.01173e-05	0.000142041	0.000160168	0.000133131	0.000242466	7.70377e-05	0.000148322	0.000186076	0.000131567	0.000223996	0.000213108	0.000257853	8.15554e-05	0.000123849	0.000100253	0.000223148	0.000117509	0.000100261	0.00015269	0.000186897	0.000218416	0.000149333	0.000178817
55	L-Threonine	0.00243134	0.0011019	0.00254011	0.00126033	0.00168433	0.00156127	0.000722775	0.000768347	0.00694873	0.000176387	0.00088924	0.00138316	0.000674204	0.00179818	0.00198559	0.000936472	0.000260313	0.00497028	0.00183305	0.000620871	0.000408083	0.00570921	0.00134894	0.00148715	0.000382899	0.000895174	0.000888425	0.000740021	0.000377677	0.000984146	0.000817482	0.0030893	0.00100624	0.000525201	0.00393016	0.000859309	0.000676661	0.00189917	0.0006826	0.00172608	0.00109326	0.00160689	0.000285188	0.00576233	0.00171133	0.00897839	0.000919021	0.000375188
56	L-homoserine	2.00763e-06	6.23747e-06	1.46616e-06	3.57159e-07	1.4617e-06	1.61859e-05	2.80611e-06	5.73171e-06	1.80767e-06	1.62982e-05	3.68477e-06	3.59438e-07	6.71635e-06	6.17015e-06	3.63413e-06	3.10707e-06	4.56816e-06	4.31477e-07	6.21244e-06	2.81749e-06	4.51337e-06	3.31317e-06	1.16387e-06	2.73909e-06	2.61791e-06	5.68782e-06	3.27471e-06	3.46121e-06	1.03593e-05	2.57882e-06	3.56224e-06	6.82207e-06	1.80072e-06	2.81855e-06	4.3487e-06	2.80588e-06	4.05016e-06	3.62924e-06	4.83076e-06	2.24453e-06	4.91348e-07	7.45445e-06	1.58709e-06	7.60327e-07	5.66185e-06	1.03845e-06	2.69199e-06	6.20988e-06
57	Tyramine	0.000460602	0.000433138	0.000440088	0.000814766	0.000893929	0.000876721	0.000538949	0.000372906	0.00061812	0.000770585	0.000662925	0.000750356	0.0004976	0.000639228	0.000656784	0.000624475	0.000573961	0.000482689	0.000642413	0.000374046	0.000567607	0.000469208	0.000827521	0.000530589	0.000525668	0.000493279	0.000690078	0.0005119	0.000494436	0.000383801	0.000682703	0.000501652	0.000609107	0.000393817	0.000419523	0.000941243	0.000417569	0.000402166	0.0005702	0.000636761	0.000857155	0.000577957	0.000768717	0.000462951	0.000748855	0.000502424	0.000676667	0.000621601
58	Valeric acid	7.19039e-05	3.78843e-05	6.06612e-05	0.000129355	7.49766e-05	0.000135694	4.92636e-05	4.4697e-05	4.16977e-05	3.48744e-05	9.35188e-05	8.07343e-05	6.30599e-05	0.000108607	3.81847e-05	6.77343e-05	7.12701e-05	9.24477e-05	3.05532e-05	5.65453e-05	3.88691e-05	2.37823e-05	4.99045e-05	4.19816e-05	2.70856e-05	0.000127304	5.52124e-05	8.81648e-05	0.000171065	5.47664e-05	6.81728e-05	3.59564e-05	8.22917e-05	8.51711e-05	4.89532e-05	0.000124167	4.81915e-05	8.7277e-05	5.42978e-05	6.4762e-05	4.85452e-05	5.61422e-05	5.36183e-05	0.000158365	9.20451e-05	3.41808e-05	4.19171e-05	0.000176029
59	Salicylic acid	5.78016e-05	4.36169e-05	3.38405e-05	2.33695e-05	0.000111793	2.94289e-05	6.40344e-05	6.74092e-05	7.12428e-05	2.22257e-05	1.79495e-05	0.000119754	9.8049e-05	3.3454e-05	5.25198e-05	3.4284e-05	3.64011e-05	3.95259e-05	3.51239e-05	7.60031e-05	2.32362e-05	4.15325e-05	5.13639e-05	3.3066e-05	4.77533e-05	2.59491e-05	4.16267e-05	6.82893e-05	3.95261e-05	5.84456e-05	3.16863e-05	0.000254124	3.80633e-05	4.95789e-05	3.41086e-05	3.68981e-05	3.77406e-05	4.56508e-05	2.3918e-06	0.000157935	2.13205e-05	5.92533e-05	0.000120763	1.81939e-05	4.79912e-05	0.000110239	3.23889e-05	2.57149e-05
60		2.23322e-05	0.000173245	6.01424e-05	8.00761e-05	3.80707e-05	0.000891174	0.000125365	0.000190999	3.64256e-05	4.11592e-05	6.72468e-05	0.000363543	0.00016557	0.000243243	0.000315264	0.000142833	5.22363e-05	8.43306e-05	0.000136538	0.000317183	0.000183361	0.000155989	0.000101493	2.48971e-05	0.000176946	3.40986e-05	0.000106712	0.000175814	0.000204068	0.000477633	3.48455e-05	2.12024e-05	7.30407e-05	0.000102112	0.000365451	0.000104514	1.88247e-05	4.11791e-05	0.000202627	0.000146743	0.000273814	9.12282e-05	0.000117268	4.06817e-05	1.70515e-05	3.57814e-05	4.34418e-05	6.63604e-05
61		3.57136e-05	3.39586e-05	3.18323e-05	4.3678e-05	5.2348e-05	4.11961e-05	3.53383e-05	2.55793e-05	4.38013e-05	3.2753e-05	2.94964e-05	3.6377e-05	5.12045e-05	5.32197e-05	1.20552e-05	3.89478e-05	1.88079e-05	3.01523e-05	2.05628e-05	4.06121e-05	2.95214e-05	1.19747e-05	3.3975e-05	1.68976e-05	2.54587e-05	4.77154e-05	4.06263e-05	4.7221e-05	5.61221e-05	4.85468e-05	2.81887e-05	5.47148e-05	3.88144e-05	2.50207e-05	1.16273e-05	3.90022e-05	2.87144e-05	2.92813e-05	4.35877e-05	4.50219e-05	3.41459e-05	2.6838e-05	3.63276e-05	8.49649e-06	4.11284e-05	3.83889e-05	4.66816e-05	6.25443e-05
62	N,N-Dimethylaniline	8.40017e-05	1.55214e-05	0.00132356	2.36367e-05	2.83617e-05	0.000400977	0.00012207	7.183e-05	1.26375e-05	7.5194e-05	1.8267e-05	0.000182152	6.27777e-06	9.45529e-06	1.22807e-05	1.58737e-05	2.92652e-05	8.29075e-05	8.03002e-05	1.73995e-05	1.29145e-05	1.40161e-05	1.38319e-05	1.47308e-05	0.000111008	1.18472e-05	1.10818e-05	6.93569e-05	0.00499306	1.5914e-05	5.01243e-05	0.000249995	4.86411e-06	0.000209355	8.58109e-06	2.12737e-05	0.0020808	6.7154e-05	3.0404e-05	2.25787e-05	4.20131e-05	8.2906e-06	0.00012646	1.47212e-05	9.92058e-06	1.7321e-05	2.33999e-05	0.000106788
63	Nicotinamide	9.41758e-05	8.11259e-05	5.76017e-05	8.69831e-05	0.000164938	7.1857e-05	1.31627e-05	8.20447e-05	0.000144383	0.000156329	0.000165587	8.47001e-05	0.000102653	0.000111264	0.000153394	7.67695e-05	8.88036e-05	0.000167545	0.000219839	9.35102e-05	0.000112174	0.000384354	5.62132e-05	8.68362e-05	6.4655e-05	0.000117715	0.000113968	7.02866e-05	6.76985e-05	0.00011352	8.53281e-05	7.12517e-05	0.000163179	0.00011735	0.000120141	0.000428762	0.000246961	8.21473e-05	8.8901e-05	0.00013386	0.000141897	5.60918e-05	3.83653e-05	8.72461e-05	0.000146846	0.000157234	9.14218e-05	0.000163778
64	4-Pyridinecarboxylic acid	9.80851e-06	6.09846e-06	4.62308e-06	2.51763e-05	1.48677e-05	9.60559e-06	8.07496e-06	1.15456e-05	4.57125e-06	2.32492e-05	1.68284e-05	4.76033e-06	2.54164e-05	4.12665e-05	1.46597e-05	2.10601e-05	1.34835e-05	9.14952e-06	8.76021e-06	7.6275e-06	1.18408e-05	5.27754e-06	1.46385e-05	1.27358e-05	1.06945e-05	2.48865e-05	1.32464e-05	1.34804e-05	1.08551e-05	9.82022e-06	8.14965e-06	2.77574e-05	2.25858e-05	9.04773e-06	1.29734e-05	8.11239e-06	7.49775e-06	1.56668e-05	2.43782e-05	1.73786e-05	2.85441e-05	1.93732e-05	9.53239e-06	6.16609e-06	3.03839e-05	5.4119e-06	1.1525e-05	2.29049e-05
65	Taurine	0.0012402	0.000357163	0.000674474	0.00102199	0.000973548	0.00143961	0.00113595	0.00110566	0.000754491	5.22091e-05	0.00072073	0.000825142	0.00157088	7.34425e-05	0.000470303	0.00121658	0.00111293	0.000454725	0.000940267	0.00105978	0.000940291	0.00101667	0.00178595	0.000933306	0.00127626	0.000388316	0.000569093	0.00127905	0.00127466	0.00148634	0.00136452	0.000807963	0.0011897	0.00107588	0.000965184	0.0012549	0.000329895	0.0011365	0.00131164	0.00109421	0.00142193	0.000543003	9.94703e-05	0.000634394	0.00120533	0.000316761	0.00119376	0.00161354
66		0.000261872	0.000307869	0.00054011	0.000111086	9.61982e-05	0.000591882	0.000471233	0.000533981	2.63232e-05	0.000269813	0.000947955	0.000386098	0.000288093	0.000539359	3.55976e-05	0.000944048	0.000272455	5.95873e-05	0.000380292	0.000413464	0.00017564	4.99886e-05	0.000421701	9.169e-05	0.000665851	3.46342e-05	0.000207745	0.000351624	0.000271127	5.17311e-05	0.000221478	0.000222557	8.218e-05	0.000199976	0.000367979	0.000372139	0.000409302	0.000112376	0.000664982	0.000802713	0.000188196	0.000153606	8.28174e-05	1.3658e-05	7.78837e-05	6.83418e-05	0.000529078	0.000203579
67	3-Butynoic acid	5.45853e-06	1.94038e-05	2.67935e-05	3.51166e-06	5.16624e-06	2.84726e-06	2.09923e-05	6.84948e-05	1.52631e-05	1.93782e-06	1.72814e-05	5.37724e-06	2.52729e-05	4.4893e-05	9.72816e-06	2.69861e-05	1.05723e-05	6.49691e-06	2.86573e-05	2.74756e-05	4.82054e-05	1.5628e-05	8.85888e-06	4.94462e-06	1.11932e-05	4.84828e-06	2.5314e-05	4.31976e-05	1.13479e-05	9.82479e-06	2.70409e-05	1.52777e-05	1.38538e-05	1.1252e-05	2.04083e-05	1.44787e-05	2.10442e-05	4.84587e-06	4.4834e-06	4.04308e-05	6.79763e-06	7.29643e-05	3.85919e-06	3.45467e-06	2.09563e-05	8.91815e-06	2.04287e-05	3.61478e-06
68	5-Methylcytosine	7.617e-05	0.000122548	0.000257366	0.000218955	0.000349745	0.000240273	0.000168425	0.000183824	0.000252655	0.000435218	0.000195476	0.000160551	0.000166199	0.000405329	0.000371616	0.000297336	0.000430629	0.00015526	0.000299898	0.000266809	0.000444213	0.00030601	0.000139044	0.000166615	0.000284364	0.000485833	0.000136324	0.000259206	0.00053979	0.000228225	0.000158637	0.000219647	0.000145858	0.000209134	0.000276365	0.000209146	0.000138014	0.000105347	5.94562e-05	0.00012871	9.49703e-05	0.000392556	0.000108294	0.000222466	0.000201824	0.00024702	0.000180741	0.000176267
69		0.0015457	0.000980469	0.00105049	0.00366979	0.00162971	0.00143211	0.00136647	0.00178204	0.00124483	0.00190019	0.00230279	0.00190394	0.00125181	0.00308065	0.000915654	0.00178128	0.00265732	0.00107447	0.00172969	0.00208385	0.00160319	0.00175065	0.00156648	0.00211954	0.00107157	0.00279614	0.000924108	0.000911161	0.00260601	0.00228373	0.00134425	0.0017214	0.00158694	0.00199665	0.00129379	0.00163936	0.000619924	0.00228217	0.00209989	0.00243569	0.0011268	0.00107592	0.00382276	0.00106971	0.00109592	0.00109493	0.00189228	0.00210389
70		7.5256e-05	7.97638e-05	0.000184238	0.000506285	0.000158493	0.000146078	0.000169374	0.000155144	0.000232663	9.48292e-05	0.000239277	0.000197796	7.27075e-05	0.000285343	0.000141381	0.000106936	0.000216391	0.000205446	0.000111815	0.000239772	8.45017e-05	0.000280522	0.000273593	0.000181657	4.8207e-05	0.000166236	0.000112015	8.55658e-05	0.000250738	0.000220007	6.87462e-05	0.000145511	0.000143063	0.000135215	0.000154598	0.00016384	0.000155184	0.000289126	0.000137005	0.00055779	0.000116907	5.48531e-05	0.000225941	0.000241942	8.27141e-05	0.000297326	0.000247587	0.000265116
71	1-Methylhistamine	0.00012599	0.000149294	0.000258677	4.93588e-05	0.00011198	0.000127845	0.000143122	0.000131691	0.000196117	5.45833e-05	9.45472e-05	0.000150323	0.000246763	0.000144366	0.00039839	9.42715e-05	6.11749e-05	0.000337226	0.000102924	0.000107926	6.78997e-05	0.000432577	0.000104941	9.1215e-05	0.000179743	9.12076e-05	0.000178723	0.000256254	0.000126466	0.000130377	8.11304e-05	4.83165e-05	0.000104013	0.000130888	0.000250167	0.000181505	0.000162706	7.17667e-05	8.77566e-05	8.38743e-05	0.000177385	4.78097e-05	0.000105332	0.000132938	6.32332e-05	0.000295856	0.000175046	0.000231982
72	1,2,3-Benzenetriol	2.31593e-06	2.09763e-05	9.11686e-05	1.43122e-07	1.55101e-06	7.41698e-05	2.8112e-05	6.15003e-06	2.28142e-06	6.0378e-05	4.96467e-05	2.53904e-05	3.21651e-06	1.03808e-05	2.50375e-08	2.23878e-06	1.61258e-07	1.7469e-05	9.73492e-05	1.07241e-05	7.69557e-06	1.26753e-06	2.17964e-05	2.07064e-05	6.31446e-05	5.1465e-06	0.000106007	2.43781e-05	3.74543e-07	2.59809e-05	1.80661e-05	3.49455e-05	4.64568e-06	6.75399e-06	2.74819e-06	0.000205112	1.34051e-06	1.33539e-07	3.40931e-05	0.000316913	3.42844e-05	2.18167e-05	2.25256e-06	4.02514e-06	1.17484e-06	7.80181e-06	1.03887e-06	3.10948e-06
73	4-Imidazoleacetic acid	0.000320688	0.000333038	0.0012547	0.000198694	0.000213396	0.000474337	0.000263081	0.000506062	0.00143476	0.000330188	0.0001802	0.000202047	0.000746165	0.000350813	0.000893087	0.000448081	0.000214317	0.00103043	0.000497498	0.000618698	0.000590527	0.00067138	0.000614381	0.00024253	0.000308687	0.000288792	0.000607205	0.000365732	0.000132083	0.000405046	0.00023603	0.00022775	0.000259935	0.000291181	0.000236701	0.00026619	0.000475909	0.000241813	0.000227471	0.00064501	0.00065346	0.000453579	0.000201	0.000395825	0.000389239	0.0012285	0.000529517	0.000959707
74		0.00105753	0.00101798	0.000569306	0.000766744	0.000582172	0.00138421	0.00173639	0.00112919	0.00159281	0.00137422	0.00132835	0.00129492	0.00231846	0.00194382	0.000538516	0.00112297	0.0011134	0.000458292	0.00186812	0.000763353	0.00318493	0.000644903	0.000696567	0.000573764	0.0111824	0.00304855	0.00309434	0.000852547	0.00165021	0.000937447	0.00379842	0.00196257	0.000929999	0.00181444	0.00106198	0.00113505	0.00121041	0.00135537	0.00397005	0.00107017	0.00133039	0.00121554	0.000617832	0.0010249	0.00223084	0.000512555	0.00171085	0.000680969
75		0.00816986	0.00603688	0.00505652	0.00702871	0.00693992	0.00364	0.00531815	0.00595918	0.00517169	0.00673164	0.00617204	0.00566517	0.00624754	0.00880277	0.00581921	0.00678016	0.00591792	0.00607758	0.00624466	0.00692535	0.00653538	0.00576039	0.00747697	0.00582007	0.00578671	0.00818101	0.00681391	0.00711548	0.0086948	0.00736669	0.007977	0.00827855	0.00710018	0.00610935	0.00703552	0.00789462	0.00699308	0.00788597	0.00776732	0.00176379	0.00203292	0.00573209	0.00398911	0.00684658	0.00908521	0.00297542	0.00780989	0.00718856
76		7.53902e-05	3.99494e-05	5.86685e-06	5.04193e-05	2.77642e-05	2.07816e-05	5.51206e-05	8.5567e-05	7.39888e-05	4.70024e-06	6.36525e-05	1.28571e-05	0.000270069	0.000158818	4.16764e-06	3.69575e-05	4.46204e-05	5.63548e-05	3.58853e-05	1.70641e-05	3.35441e-05	1.09858e-05	1.81319e-05	1.16623e-05	5.25593e-05	5.32449e-05	9.62043e-05	0.000169491	4.56138e-05	0.000216307	1.91746e-05	4.5021e-05	4.81065e-05	8.22054e-05	4.62135e-06	6.88899e-05	0.000132842	2.29075e-05	7.3214e-05	1.56356e-05	2.15567e-05	1.79916e-05	8.10161e-06	1.44629e-05	6.01099e-05	2.85795e-05	0.00014744	1.08952e-05
77	3-(Methylthio)-1-propanol	9.13532e-06	3.02057e-05	5.17223e-06	1.36488e-05	4.88146e-05	1.12977e-05	4.6239e-06	6.29258e-07	5.28533e-06	2.3644e-05	4.23775e-06	2.28743e-05	2.9457e-06	1.91488e-05	6.27924e-06	3.91557e-06	1.97218e-05	9.84681e-06	8.33678e-06	2.73652e-06	6.72804e-06	1.28623e-05	7.24273e-06	6.82421e-06	8.61958e-06	1.08167e-05	2.59242e-06	4.21564e-06	9.05314e-06	3.5779e-06	1.27775e-06	3.52732e-06	5.82825e-06	8.36314e-06	2.06899e-06	9.80824e-06	1.7532e-05	7.54056e-06	5.5507e-06	3.65812e-05	3.02752e-05	5.06426e-06	2.44125e-05	8.28211e-06	1.00514e-06	1.43855e-05	1.68674e-06	8.42359e-06
78	L-Glutamine	0.000452545	0.000587252	0.000741044	0.000783199	0.000744307	0.000472203	0.000390127	0.000543626	0.000683623	0.000569877	0.000687045	0.000363651	0.000640208	0.000962937	0.000739555	0.000579585	0.000773601	0.000683782	0.000624289	0.000621184	0.000974552	0.000582581	0.000753287	0.000441519	0.000372063	0.00149087	0.000879439	0.000605931	0.00158084	0.000904672	0.000364358	0.000430941	0.000594241	0.000503375	0.000829986	0.000816881	0.000671101	0.000873096	0.00106119	0.000192626	0.000315905	0.000796974	0.000593631	0.000299155	0.00102324	0.000434232	0.000785396	0.000559368
79	Imidazole	0.00214097	0.00288394	0.00450322	0.00172638	0.00283334	0.006621	0.00289217	0.000688924	0.00377458	0.00250018	0.00239908	0.00211352	0.00366178	0.00369157	0.00372642	0.00113564	0.00130356	0.00451254	0.00243802	0.00243446	0.00100894	0.00277084	0.00352443	0.00191893	0.00239451	0.00166011	0.00329963	0.00447583	0.00292723	0.00184067	0.000925561	0.000575012	0.00216643	0.00191527	0.00319548	0.00146959	0.00286527	0.000885754	0.001217	0.00389152	0.00363731	0.000513362	0.00101579	0.00163526	0.000316307	0.00375253	0.00114322	0.00527249
80		2.58676e-05	5.10608e-05	0.00030223	0.000122605	6.28953e-05	5.9081e-05	5.09959e-05	5.7504e-05	0.00013925	6.57471e-05	7.32207e-05	5.87176e-05	0.000216297	2.83108e-05	0.000786371	4.75272e-05	2.95507e-05	0.00102087	4.99128e-05	0.000418955	1.51285e-05	0.000821275	6.76e-05	6.9471e-05	1.79202e-05	3.20177e-05	0.000253942	0.000474965	0.00026837	0.000218761	6.64237e-05	7.32675e-05	6.53749e-05	3.2238e-05	0.000224643	4.16133e-05	3.97514e-05	0.0232393	0.027635	7.58392e-05	7.39398e-05	3.19891e-05	7.98194e-05	3.60106e-05	3.92169e-05	0.00108635	7.12988e-05	4.6146e-05
81		0.000541673	0.000390099	0.000202399	0.000270122	0.00019582	0.00018463	0.000322269	0.000820596	0.000635007	0.000101311	0.000424105	0.000107315	0.00100258	0.000542471	0.00128135	0.000351799	0.000352226	0.000593541	0.000390646	0.00027275	0.000582271	0.000905063	0.00020877	0.000514652	0.000245969	0.000345072	0.000602083	0.000739343	0.00033354	0.00102776	0.000508204	0.000843869	0.000299778	0.000602378	0.000439329	0.000958616	0.000928348	0.000473296	0.000448673	0.000176341	0.00020534	0.000380485	0.000148506	9.99328e-05	0.000630644	0.000301237	0.000904268	0.00018483
82	Phenyllactic acid	2.6909e-06	1.44481e-05	4.84924e-05	1.88536e-05	2.37496e-05	1.1983e-05	3.06662e-06	5.98666e-06	1.04939e-05	2.81105e-06	7.75297e-06	7.69205e-06	0.000217708	2.44973e-06	1.34567e-05	3.55896e-06	2.67686e-06	4.47405e-05	5.2241e-06	1.20666e-05	1.35526e-05	8.12112e-06	4.1613e-05	1.3337e-05	2.35578e-05	7.81177e-06	3.10782e-05	1.06518e-05	7.23048e-06	2.33765e-05	9.56932e-06	3.05514e-06	1.00917e-05	9.07234e-07	8.69751e-06	5.07843e-06	6.89692e-06	4.48243e-06	1.41e-05	6.68482e-05	0.000180688	6.53772e-06	1.87408e-05	2.68509e-08	1.67202e-05	2.80448e-05	4.91834e-05	8.00232e-05
83	N-Acetylputrescine	6.43653e-05	0.000100142	0.000291318	1.26177e-05	0.000272036	0.000244148	0.000129964	4.8298e-05	0.000125303	2.75698e-05	0.000235926	6.61644e-05	9.62485e-05	7.31966e-05	0.000454855	3.668e-05	0.000123537	0.000270115	0.000135286	1.50249e-05	0.00011278	0.000154593	0.000211411	0.000123333	0.000133869	6.57514e-05	0.000262482	7.74102e-05	0.000159943	5.6164e-05	7.19519e-05	2.32821e-05	4.74936e-05	0.000118077	0.00057946	0.000111874	6.23622e-05	5.85258e-05	7.81838e-05	7.74081e-05	4.67126e-05	3.99868e-05	5.33583e-05	6.56104e-05	2.21972e-05	0.000262531	8.55545e-05	9.82345e-05
84		6.33024e-05	0.00010266	8.20293e-05	8.87838e-05	8.93151e-05	9.72424e-05	4.3005e-05	6.36647e-05	6.37763e-05	0.000126855	8.76878e-05	6.22791e-05	0.00027597	8.83857e-05	0.000120565	7.9169e-05	4.27198e-05	8.00762e-05	8.09237e-05	8.72477e-05	0.000104305	8.55361e-05	7.37052e-05	5.47458e-05	5.49594e-05	0.000151138	7.94653e-05	4.32491e-05	8.39359e-05	9.0143e-05	0.00011711	0.000122726	9.16011e-05	0.00013749	6.29525e-05	6.14749e-05	0.000103615	8.89417e-05	6.49732e-05	9.299e-05	7.92712e-05	8.6905e-05	6.45794e-05	2.45513e-05	0.000102322	5.9074e-05	0.000101896	0.000104486
85		8.83282e-05	0.00024061	0.000157569	0.00028345	9.75392e-05	2.18037e-05	6.79319e-05	5.41075e-05	5.41946e-05	2.68971e-08	0.000277471	9.19665e-05	0.000186004	2.88586e-08	0.000107945	0.00017919	5.88739e-05	0.000124801	4.79389e-05	0.000125938	0.000141946	8.38376e-05	0.000339326	0.000517928	8.24341e-05	4.67448e-05	0.000385294	6.22256e-05	8.37693e-05	4.88581e-05	0.000177128	0.0001106	9.47721e-05	0.000189018	3.88376e-05	9.68932e-05	0.000328621	0.000105672	0.000200756	2.83841e-06	2.35827e-05	0.000168237	6.83896e-05	8.64162e-05	4.27089e-05	2.41278e-05	0.000271658	5.70585e-05
86	3-Methylindole	0.000344744	8.15412e-06	7.07635e-06	6.14342e-06	6.12195e-06	5.2961e-05	0.000246209	0.000949663	1.28368e-05	1.95024e-05	4.8129e-06	0.000174154	2.03196e-05	1.57567e-05	1.5138e-05	1.53324e-06	7.42027e-06	1.06577e-05	6.1575e-05	2.65099e-05	1.6733e-06	0.000485503	8.43934e-06	5.28004e-06	0.000649245	1.08544e-05	1.17844e-05	0.000351924	0.000930922	1.92851e-05	1.22827e-05	1.24277e-05	6.31682e-06	0.000515201	1.35635e-05	8.4927e-06	9.46256e-06	0.000138671	4.16218e-05	3.57375e-06	7.79522e-06	1.00222e-05	0.00129236	4.38689e-07	6.38225e-06	6.29967e-06	1.95758e-05	2.71817e-05
87	Creatine	0.000153137	0.00154997	0.00178001	4.46291e-05	0.000535347	0.000130428	0.000239486	8.71325e-05	0.00343287	7.3611e-05	0.00062064	4.13685e-05	0.000151984	6.00839e-05	0.00543901	5.53736e-05	0.000183038	0.00228178	0.000795692	6.02821e-05	0.00013864	0.00106268	0.000236633	0.000387525	0.000696014	8.09152e-05	0.000541994	0.000152711	0.000313718	7.13763e-06	0.000150063	0.000158408	0.000153784	0.00056861	0.00169989	0.000705258	0.000445563	0.000137678	4.32933e-05	0.00016442	9.08109e-06	0.00079834	0.000247497	0.000110023	9.01927e-05	0.00218199	6.2153e-05	7.40288e-05
88	L-Leucine	0.000165653	0.000152498	0.000932358	0.00175764	0.000238334	0.00118026	0.000168522	0.000427486	0.00167808	0.00073058	0.00145347	0.000588545	0.000854922	0.000689086	0.000439007	0.000519769	0.00314877	0.000301961	0.000554946	0.00131562	0.00119579	0.000137428	0.00277876	0.00090527	0.00100699	0.000583355	0.00212318	0.00202651	0.00197039	0.000711471	0.00155985	0.00156176	0.00146707	0.00119501	0.00197733	0.00186167	0.000384394	0.00113481	0.00111747	0.000386388	0.00226016	0.000248801	0.00103366	0.00138248	0.000363317	0.000109532	0.000482095	0.000507851
89		6.05525e-05	6.20341e-05	0.00031761	6.53897e-05	6.9871e-05	3.46898e-05	2.5055e-05	8.08021e-05	0.000126533	0.000154464	5.35637e-05	4.88078e-05	0.000163992	6.6077e-05	9.09212e-05	7.88776e-05	8.77474e-05	8.02342e-05	3.3308e-05	0.000225931	0.000189862	5.17078e-05	0.000143796	5.83235e-05	5.83896e-05	0.000124042	3.77409e-05	8.90989e-05	4.7008e-05	0.000171499	4.75882e-05	0.000133356	0.00011547	7.07529e-05	2.47076e-05	2.50683e-05	4.7462e-05	4.34523e-05	8.50871e-05	7.75278e-05	7.12149e-05	0.000177604	8.43321e-05	5.64521e-05	6.14119e-05	9.58865e-05	5.2839e-05	0.00012395
90	L-Asparagine	3.72142e-05	8.57696e-06	5.70655e-05	1.15166e-05	1.98784e-05	2.86685e-05	3.07085e-05	4.09696e-05	3.37851e-05	2.65675e-05	2.17338e-05	1.73509e-05	6.37049e-05	3.12378e-05	4.89808e-05	8.00292e-05	4.41482e-06	4.28015e-05	3.25486e-05	5.80968e-05	5.86938e-05	4.71101e-05	5.14905e-05	5.29058e-05	9.99471e-05	1.00929e-05	3.24643e-05	1.80568e-05	1.37314e-05	9.2208e-06	5.12412e-05	5.4201e-05	1.50527e-05	3.07008e-05	3.21874e-05	2.68009e-05	3.00806e-05	3.98355e-05	3.47571e-05	8.27742e-05	5.41873e-05	6.03864e-05	3.0498e-07	4.27511e-05	4.93059e-05	4.01549e-05	6.63029e-05	2.14097e-05
91	D-Lyxose	1.184e-05	2.05082e-05	1.72156e-05	2.44827e-05	2.05197e-05	1.30392e-05	1.83462e-05	1.39688e-05	1.40393e-05	2.40479e-05	1.93746e-05	8.90637e-06	1.0982e-05	5.16243e-06	1.67826e-05	1.51942e-05	1.30263e-05	1.43204e-05	1.36757e-05	1.61946e-05	7.55642e-06	1.39086e-05	3.60339e-05	1.53643e-05	8.09275e-06	7.18529e-06	1.60362e-05	8.34818e-06	1.57017e-05	1.77089e-05	9.83807e-06	5.76199e-06	1.49613e-05	1.12676e-05	9.1036e-06	1.45907e-05	2.78777e-05	6.82008e-06	1.2501e-05	2.10635e-05	3.40554e-05	1.20899e-05	1.58651e-05	2.23076e-05	1.86186e-05	1.7255e-05	1.10415e-05	1.46597e-05
92	3-Phenylpropanoic acid	5.58221e-07	3.19258e-06	6.84812e-07	6.21781e-07	2.20477e-06	1.46338e-06	0.000752085	1.3771e-06	1.174e-07	1.96025e-06	2.48566e-06	2.83407e-07	1.9342e-06	2.34975e-06	1.15679e-06	4.69932e-06	2.08121e-07	1.30517e-06	1.65856e-06	2.61013e-08	4.3989e-07	4.40401e-06	1.10452e-06	3.32702e-07	3.63746e-06	2.32319e-08	1.47328e-06	1.42817e-06	2.5809e-07	2.88577e-07	1.45278e-06	5.70272e-06	9.99615e-08	1.09476e-06	3.15694e-06	9.54398e-07	1.07227e-06	1.16019e-07	2.44742e-08	2.76805e-06	2.99497e-06	8.44287e-06	9.61528e-07	1.91453e-06	1.42195e-06	8.76912e-06	3.00208e-06	1.41287e-06
93	D-Aspartic acid	3.68197e-05	1.87485e-05	2.43386e-05	3.27318e-05	2.87937e-05	1.93886e-05	2.12304e-05	2.79867e-05	2.06252e-05	2.73587e-05	2.79271e-05	2.31219e-05	2.3641e-05	3.10716e-05	2.26705e-05	3.17796e-05	3.09283e-05	1.61732e-05	1.90962e-05	3.11494e-05	3.25061e-05	2.5171e-05	2.44555e-05	3.17101e-05	2.40233e-05	3.48432e-05	2.59099e-05	3.05778e-05	4.07778e-05	2.53125e-05	3.46357e-05	4.25278e-05	2.36393e-05	2.62425e-05	1.7929e-05	2.09458e-05	2.31339e-05	4.5185e-05	2.93099e-05	2.16204e-05	1.79198e-05	2.76835e-05	2.79026e-05	3.04271e-05	3.10784e-05	1.39885e-05	3.23336e-05	2.42384e-05
94	Mandelonitrile	0.00015829	0.000131504	0.000163623	0.000255692	0.000165585	5.77547e-05	0.000109121	0.000139288	0.000242426	6.49771e-05	0.000190975	7.27632e-05	0.000227719	3.47688e-05	0.000213163	0.000205623	0.000171592	0.000256555	8.68294e-05	0.000159211	0.000216517	0.000142402	0.000295248	0.000234541	0.000146385	0.000199377	0.00028513	9.91256e-05	0.000168284	0.000196722	0.000276031	8.04799e-05	0.000242178	0.000208598	6.2695e-05	0.000176669	0.000135644	9.35228e-05	0.000208101	8.04373e-05	0.000296003	0.000257481	0.000382924	0.000181669	0.000211574	0.000192561	0.000260388	0.000146901
95		4.78236e-05	8.10819e-05	7.30683e-05	5.5408e-05	5.10963e-05	5.3899e-05	7.60164e-05	6.69392e-05	4.4565e-05	4.43367e-05	3.81297e-05	5.59379e-05	6.80423e-05	6.95967e-05	4.76513e-05	7.6448e-05	7.61697e-05	5.94626e-05	4.48513e-05	0.00011362	4.22088e-05	6.47985e-05	4.03654e-05	5.09001e-05	5.81882e-05	4.42506e-05	5.40517e-05	4.29442e-05	7.25864e-05	9.03168e-05	6.71796e-05	8.06122e-05	4.85692e-05	4.99179e-05	3.10578e-05	2.38979e-05	3.93595e-05	6.10789e-05	7.81914e-05	9.24862e-05	0.00012584	4.32333e-05	9.17944e-05	3.32738e-05	4.27488e-05	7.25856e-05	6.05194e-05	7.4836e-05
96	Methyl acetoacetate	3.40935e-05	2.06905e-05	5.68325e-05	9.454e-05	3.02537e-05	0.000203087	8.12657e-05	0.000130931	2.69574e-05	0.00019624	0.000195662	6.09681e-05	0.000247816	5.53485e-05	7.58613e-05	0.000184948	0.000176147	9.28152e-05	0.000132781	0.000119113	0.000346278	8.77491e-05	8.64261e-05	4.30264e-05	0.000143438	0.000172634	0.000115766	7.15663e-05	9.58149e-05	7.71639e-05	6.3791e-05	9.71791e-05	0.000135056	0.00014135	6.11325e-05	0.000124518	9.52922e-05	8.88285e-05	0.000106098	7.54302e-05	0.00020498	5.08251e-05	6.23362e-05	4.54265e-05	3.24865e-05	1.4585e-05	7.53156e-05	2.18448e-05
97	4-Methoxybenzoic acid	7.35159e-06	0.000113442	4.02222e-05	5.02028e-05	3.97257e-05	2.30124e-05	5.58298e-05	1.20611e-05	2.84585e-05	4.00977e-05	1.74959e-05	7.61813e-05	9.9312e-05	2.34477e-06	2.50375e-08	7.49237e-06	2.27235e-06	1.14404e-05	4.77311e-06	0.00015187	1.46507e-05	5.65437e-06	4.17858e-05	2.36261e-08	2.98707e-05	2.48132e-05	6.10139e-06	7.92066e-06	1.78871e-05	2.05228e-05	2.30361e-08	5.09585e-06	1.84083e-06	7.68635e-06	7.81106e-05	4.93478e-06	1.07214e-05	1.83243e-05	4.36194e-05	0.000354115	3.55375e-05	5.35661e-06	2.96701e-06	1.45246e-06	2.93948e-05	0.00157468	2.96272e-06	1.72295e-06
98		5.38655e-05	3.9202e-05	6.06738e-05	3.61589e-05	4.81445e-05	5.58896e-05	5.37773e-05	3.55016e-05	6.06105e-05	4.25545e-05	2.93593e-05	7.07239e-05	6.86235e-05	3.87688e-05	9.04204e-05	4.90906e-05	2.80107e-05	6.42684e-05	4.57575e-05	5.76175e-05	5.4217e-05	6.65188e-05	4.59185e-05	4.17122e-05	6.10957e-06	3.48234e-05	7.52864e-05	5.21669e-05	4.82262e-05	7.98353e-05	4.24719e-05	6.72032e-05	6.37231e-05	4.46046e-05	7.09639e-05	7.41627e-05	8.06063e-05	3.15362e-05	5.67918e-05	4.34125e-05	7.83598e-05	4.79719e-05	0.000106655	4.55004e-05	6.12925e-05	7.14882e-05	6.35222e-05	5.66753e-05
99	5-Aminopentanoic acid	5.9174e-06	3.23317e-05	9.34306e-06	3.05255e-05	3.32565e-05	4.78477e-05	2.15576e-05	2.67735e-05	1.01378e-05	3.79737e-05	2.79827e-05	7.50255e-05	5.9606e-05	6.14095e-05	2.71275e-05	1.13149e-05	1.65155e-05	9.08691e-06	2.14994e-05	1.19601e-05	2.56785e-05	5.42566e-06	5.19578e-05	7.63605e-06	2.36315e-05	1.34848e-05	1.14067e-05	4.29371e-05	2.26431e-05	1.42011e-05	1.18353e-05	1.92287e-05	1.48512e-05	1.42195e-05	1.28207e-05	7.20017e-06	1.97455e-05	0.00251068	6.04027e-05	4.56482e-05	1.62726e-05	1.17179e-05	3.35267e-05	3.51422e-06	8.57629e-06	1.2956e-05	1.62041e-05	1.8641e-05
100	Pyruvaldehyde	0.000693542	0.000266136	0.000327232	0.000838873	0.000742652	0.000728947	0.000373004	0.000361843	0.000513018	0.00032371	0.00104267	0.000482881	0.000656642	0.000674765	0.000406856	0.0011384	0.00038169	0.000376684	0.000601445	0.000301162	0.000713669	0.00074328	0.000269829	0.000569676	0.000374585	0.000847931	0.000355724	0.000442313	0.000382018	0.00055117	0.00101241	0.000869104	0.000880153	0.000689222	0.000409985	0.000825506	0.000699416	0.00076005	0.000339767	0.000425665	0.000311589	0.00107131	0.000161064	0.000398716	0.000821213	0.000289535	0.000528001	0.000826459
101	Adenine	0.00019251	0.000728993	0.000916685	0.000284188	0.000820232	0.00118385	0.000645759	0.000241461	0.000451657	0.00193245	0.000248449	0.000212432	0.000296652	9.00048e-05	0.000478778	0.000188513	0.000144176	0.000279324	0.00266175	0.00122164	0.000373269	0.000328485	0.000766856	0.000295606	0.000135551	0.00035226	0.000573351	0.000205638	0.000239698	0.000418929	0.000114046	0.000139561	0.000291009	0.000179344	0.00033796	0.00028	0.000378907	8.73625e-05	0.000131147	0.00331168	0.0034526	0.000775786	0.000146382	5.14328e-05	0.000170339	0.00132554	0.000162209	0.00060871
102	Dopamine	6.43422e-05	7.09698e-05	6.91121e-05	9.19763e-05	5.75929e-05	6.67357e-05	5.97642e-05	6.53724e-05	4.19966e-05	5.51164e-05	6.66788e-05	6.41544e-05	7.10086e-05	3.93764e-05	3.75653e-05	6.17388e-05	3.43425e-05	5.74014e-05	4.74989e-05	8.31744e-05	7.77953e-05	4.02992e-05	0.000122532	0.00011294	0.000105506	3.65991e-05	9.2576e-05	5.95434e-05	2.95395e-05	6.32416e-05	0.000116219	8.94335e-05	4.63121e-05	8.4253e-05	4.88464e-05	0.000202337	8.5598e-05	5.53437e-05	8.15305e-05	6.63591e-05	0.000103852	6.0282e-05	9.0357e-05	2.83733e-05	6.38127e-05	4.30324e-05	8.58178e-05	6.24497e-05
103	Hypoxanthine	0.00154258	0.000852256	0.00126383	0.00143779	0.00141	0.000992562	0.000856592	0.00143944	0.000916014	0.00124434	0.00102019	0.00131856	0.00129472	0.00109161	0.000667443	0.00155487	0.001585	0.000689185	0.00134058	0.000908028	0.0020729	0.00101965	0.00129461	0.000696283	0.00185005	0.00234457	0.00103741	0.00223997	0.00211057	0.00113416	0.00174686	0.00181575	0.00138516	0.0012602	0.000996085	0.000852455	0.000890811	0.00204228	0.00184861	0.000960479	0.00070742	0.00132328	0.00115072	0.000334898	0.00131062	0.000468447	0.00246303	0.00135949
104	1-Methylnicotinamide	0.00303118	0.00406454	0.000250576	0.00553331	0.00686874	0.00671687	0.00203315	0.000392049	0.00350923	0.00528314	0.00886841	0.00412623	0.00187047	0.00452662	0.000290093	0.00194891	0.00366814	0.00295971	0.0028068	0.000402774	0.000823921	0.0033189	0.00110126	0.000133959	0.00162271	0.00525956	0.000707364	0.00076243	0.000953586	0.00940826	0.000655152	0.000612377	0.00438866	0.00379183	0.00308842	0.00197743	0.00273494	0.00115587	0.000445097	0.00233088	0.00296018	0.000814364	0.00323404	0.00542802	0.00171648	0.0031554	0.00150602	0.0292696
105	Acetic acid, phenyl ester	4.33125e-05	5.73636e-05	2.48734e-05	3.17833e-05	5.4409e-05	7.89583e-05	8.71426e-05	6.88332e-05	1.38347e-05	5.59027e-05	0.000112988	8.78378e-05	9.78318e-05	3.22292e-05	5.24256e-05	5.43741e-05	2.30483e-05	2.49301e-05	8.26988e-05	2.83658e-05	4.8797e-05	3.4458e-05	3.84499e-05	0.000108906	0.000124777	2.18082e-05	4.46459e-05	7.80738e-05	8.28636e-06	5.6219e-05	7.27838e-05	6.93646e-05	3.03353e-05	4.30126e-05	4.43154e-05	9.00054e-05	3.81288e-05	5.83495e-05	3.88379e-05	6.54811e-05	6.98513e-05	3.36763e-05	9.04745e-05	1.35807e-05	1.83675e-05	2.81242e-05	2.59665e-06	4.06344e-05
106		0.000604267	0.000815459	0.000355676	0.000216801	0.000616034	0.000455077	0.00105292	0.000883923	9.61116e-05	0.00026753	0.000418891	0.000780935	0.000235972	0.000463504	0.000106922	0.00129158	0.000229158	0.000146178	0.00224643	0.000275847	0.000654408	0.000427988	0.000192426	0.000183552	0.00206827	0.000110999	9.90506e-05	0.000965588	0.000674802	0.000778342	0.000251084	0.000440171	0.000264727	0.00127087	0.000298718	0.000989813	0.000808992	0.000442322	0.000723649	0.000161729	0.000124244	0.000529957	0.000747168	0.000100427	6.72242e-05	4.28529e-05	0.000867581	0.000142551
107	Anthranilic acid (Vitamin L1)	8.98586e-05	0.00092134	4.37963e-05	2.55748e-05	5.38947e-05	6.97202e-05	3.29042e-05	0.000274016	0.00108921	0.000138523	6.49501e-05	2.99473e-05	0.000112576	5.25633e-05	1.53552e-05	0.000708293	7.63443e-05	1.1348e-05	1.94352e-05	0.000153993	0.000509635	0.000276976	6.21271e-05	0.00011551	0.000835961	3.09384e-05	3.85113e-06	0.000132138	0.00313371	0.00011252	0.00146429	0.000472067	2.72405e-05	8.44922e-05	5.25275e-05	7.21127e-05	1.33037e-05	7.60258e-05	0.000199216	3.54375e-05	3.30258e-05	2.25122e-05	3.19619e-05	1.88541e-05	2.82147e-05	2.01281e-05	1.22187e-05	0.000132462
108	Nicotinamide N-oxide	0.000214031	7.43831e-05	8.88178e-05	0.000334399	0.000345708	0.000331715	0.000217442	0.000193552	0.000341359	0.000340585	0.00038618	0.000186605	0.000222943	0.000132082	0.000312219	0.000728122	0.000206965	0.00029562	0.000213342	0.000119836	0.000155541	0.000679574	9.44966e-05	8.09771e-05	0.000134355	0.000265999	0.000109298	0.000161081	0.000163429	0.000169758	0.000173037	0.000270989	0.000374543	0.00025315	0.000143713	0.000303535	0.000269336	0.000134377	6.89839e-05	8.08667e-05	7.80658e-05	0.000179867	1.76634e-05	0.000313353	9.96321e-05	0.000182219	0.00014922	0.000369733
109	Urocanic acid	0.000134877	0.000163933	0.000119065	0.000231094	0.000235971	0.00113456	0.000141402	0.000305227	0.000161551	0.000139019	0.000168981	0.000305662	0.000392273	0.0004275	0.000377771	0.000143896	6.84286e-05	0.000194792	0.000218379	0.000484826	0.000329426	3.79504e-05	0.000226487	8.58676e-05	0.000268525	0.000192122	0.000145953	0.000358951	0.000428023	0.000448477	0.000124065	0.000164367	0.000214805	0.000118096	0.000460837	0.00013817	9.10728e-05	0.000141232	0.000188768	0.000440145	0.000414857	0.000184217	0.000290376	4.3567e-05	0.000125977	0.000139522	0.000211348	0.000232525
110		9.70407e-05	1.23038e-05	1.14859e-05	7.77745e-05	1.90761e-05	4.07033e-05	9.55617e-05	2.83911e-05	3.02179e-05	0.000119	6.67916e-05	3.11894e-05	4.56776e-05	3.12233e-05	6.87721e-05	1.54234e-05	3.32058e-05	1.81839e-05	5.41293e-05	1.96418e-05	1.12014e-05	4.11357e-05	4.48504e-05	5.49365e-06	8.18041e-05	4.85007e-05	1.96308e-05	2.79898e-05	1.96991e-05	1.05925e-05	3.72049e-05	5.06152e-05	1.50353e-05	8.57288e-05	0.000113062	2.36627e-05	2.02605e-05	4.34868e-05	6.06453e-05	3.5191e-05	1.64598e-05	1.83337e-05	1.32217e-05	7.93906e-05	3.86083e-05	9.5036e-06	3.40126e-05	0.000216705
111		4.56085e-05	4.72478e-05	4.03295e-05	5.9069e-05	7.05388e-05	5.61909e-05	3.46297e-05	3.08337e-05	5.63819e-05	4.49097e-05	3.64461e-05	4.54805e-05	6.52675e-05	7.17848e-05	1.76554e-05	4.97276e-05	2.43106e-05	3.55553e-05	2.52106e-05	5.30587e-05	3.48586e-05	1.72777e-05	4.33165e-05	2.53036e-05	2.66353e-05	6.21653e-05	5.2134e-05	6.26168e-05	7.31349e-05	6.75148e-05	3.59878e-05	7.65052e-05	5.35202e-05	3.12089e-05	1.55829e-05	4.76908e-05	3.6705e-05	3.6256e-05	5.53018e-05	5.67092e-05	3.93067e-05	3.33037e-05	4.18575e-05	1.21971e-05	5.59535e-05	5.06702e-05	6.37063e-05	8.83606e-05
112		2.94584e-05	0.000245909	4.4649e-05	6.13361e-05	3.29282e-05	3.9143e-05	0.000161641	4.01045e-06	3.03597e-05	2.32375e-05	4.55779e-05	4.98367e-05	0.000146302	2.09178e-06	0.000155232	0.00011324	0.000135181	0.000299217	3.19016e-05	5.61108e-05	6.3951e-05	2.67499e-05	8.35205e-05	0.000283922	0.000280917	4.53072e-05	6.31636e-05	2.14427e-05	3.02233e-05	4.10065e-05	2.96866e-05	0.000433091	6.93757e-05	3.36478e-05	1.06625e-05	6.09363e-05	7.12962e-05	3.79101e-05	4.31187e-05	0.000202093	0.000319047	0.000104495	2.64155e-05	2.25438e-06	1.65267e-05	4.68285e-05	5.11495e-05	6.735e-05
113		3.24106e-05	4.84482e-05	9.48395e-05	4.37007e-05	2.94334e-05	0.000175921	0.000150236	8.68886e-05	1.39886e-05	0.000112925	0.000285354	0.000129522	0.000119662	0.000101159	1.03244e-05	4.20487e-05	4.5403e-05	1.57008e-05	0.000204155	6.3457e-05	4.62186e-05	3.2045e-05	9.77634e-05	5.78032e-05	8.05035e-05	2.28924e-05	1.92088e-05	0.000113849	0.000100656	2.21184e-05	7.18533e-05	5.70563e-05	2.19139e-05	4.48509e-05	9.93231e-05	7.26049e-05	9.8406e-05	4.10353e-05	6.29e-05	0.000567543	5.76286e-05	3.0251e-05	3.05283e-05	1.60272e-05	4.31272e-05	3.3352e-05	0.00013423	6.99864e-05
114	3-Isopropylmalate	1.05202e-05	0.000249624	1.09948e-05	8.86711e-06	9.77815e-06	3.56416e-05	0.000481193	0.00100789	1.15567e-05	1.91704e-05	0.0010502	1.36622e-05	2.93617e-05	1.68928e-05	7.93206e-06	1.12933e-05	0.000319492	1.31525e-05	2.41087e-05	1.06891e-05	7.82609e-06	1.22567e-05	1.44716e-05	0.000177388	0.000272246	1.53317e-05	1.19908e-05	1.44014e-05	1.48312e-05	0.000131274	1.0575e-05	2.54087e-05	2.68713e-05	1.61024e-05	3.4111e-05	7.62241e-06	7.30359e-06	1.05363e-05	1.1131e-05	0.000943282	1.25547e-05	1.30354e-05	1.13514e-05	7.20443e-06	7.48369e-06	1.2149e-05	8.77906e-05	1.24875e-05
115		0.00248447	0.00165785	0.00626239	0.00255966	0.00265002	0.00183868	0.00320775	0.00354799	0.0103627	1.73551e-05	0.00338586	0.00312985	0.00603045	1.12975e-05	0.00491077	0.00401166	0.0025112	0.00556115	0.00250454	0.00477262	0.00780545	0.0026275	0.00502089	0.00340926	0.00197778	0.00123624	0.00604095	0.00447045	0.0016517	0.00468957	0.00376075	0.00269605	0.00235302	0.0023763	0.00403995	0.00407871	0.0062583	0.00208294	0.00415323	0.00455996	0.00506505	0.00104225	0.000768683	0.00335122	0.000710435	0.00371451	0.00302038	0.00405246
116	Guanidine	1.03599e-05	6.34298e-06	1.42832e-05	0.000363154	8.4361e-06	5.6617e-05	6.309e-06	5.11633e-06	6.63682e-06	0.000138372	4.59007e-06	5.35901e-06	7.38732e-06	0.000134283	7.4138e-06	1.88805e-05	8.12747e-06	5.02086e-06	1.41811e-05	1.17187e-05	2.34067e-05	9.45571e-06	9.85783e-06	1.02434e-05	4.43083e-06	6.47563e-05	6.96329e-06	4.53116e-06	0.000107969	5.74681e-06	5.85986e-06	7.11154e-06	3.82568e-06	7.52825e-06	7.001e-06	7.2467e-06	3.30396e-06	8.27626e-06	2.44742e-08	5.14739e-06	9.58479e-06	1.55402e-05	5.46494e-06	5.56076e-06	8.44555e-06	6.20882e-06	8.79326e-06	7.72622e-05
117	Cyclohexylamine	6.50404e-05	4.40235e-05	0.000118074	4.98611e-05	4.29659e-05	6.89038e-05	5.72284e-05	3.22226e-05	0.000192713	5.37585e-05	3.63676e-05	3.27272e-05	8.32165e-05	4.71899e-05	6.78154e-05	7.90196e-05	3.88011e-05	0.000104045	2.94694e-05	7.45757e-05	0.000167168	4.90947e-05	3.65245e-05	9.13431e-05	3.31152e-05	5.27187e-05	3.39573e-05	3.17441e-05	5.58346e-05	2.9086e-05	8.78987e-05	3.94542e-05	3.87888e-05	7.17263e-05	6.97209e-05	3.8535e-05	5.43943e-05	5.46177e-05	4.00526e-05	5.75676e-05	5.76004e-05	3.91615e-05	5.62673e-05	5.97258e-05	3.66563e-05	8.31274e-05	6.65325e-05	6.62602e-05
118	O-Phosphoethanolamine	1.30302e-05	1.08637e-05	2.81211e-06	2.74011e-05	9.56811e-06	1.84352e-05	5.93467e-05	6.58997e-05	2.40878e-05	6.46427e-06	9.35704e-05	1.83318e-05	5.64194e-05	4.11389e-07	2.05578e-05	2.38324e-05	2.27043e-05	1.47587e-05	5.34612e-05	2.38223e-05	5.52758e-05	1.8236e-05	1.98256e-05	4.96844e-05	3.91549e-05	2.54581e-05	2.88006e-05	8.87054e-06	6.12419e-05	1.80282e-05	8.36487e-05	6.33149e-05	8.83819e-06	5.30675e-05	1.41653e-05	0.00010932	3.10517e-05	1.04919e-05	2.31077e-05	1.58565e-05	2.83397e-08	6.44153e-05	3.8439e-07	4.36579e-05	8.61446e-05	1.29881e-05	1.07623e-05	1.18047e-07
119	2-Ethyl-4-hydroxy-5-methyl-3(2H)-furanone	6.56335e-06	5.54213e-06	9.23161e-06	1.68932e-05	1.83912e-05	1.34032e-05	9.3578e-06	0.000234006	0.000138009	1.63689e-05	1.05059e-05	1.02159e-05	1.38302e-05	0.00013626	5.97481e-06	1.39577e-05	1.05157e-05	6.24522e-06	7.29573e-06	1.36741e-05	1.19561e-05	5.75182e-06	1.32627e-05	1.09489e-05	1.32742e-05	1.54836e-05	1.25052e-05	1.73006e-05	7.33254e-06	1.25233e-05	1.01813e-05	5.04551e-06	9.66252e-06	1.17141e-05	0.000108185	9.57269e-06	1.037e-05	1.17814e-05	9.79513e-06	1.65165e-05	8.66062e-06	1.53236e-05	1.20075e-05	7.93927e-06	1.70247e-05	7.8024e-06	1.31113e-05	1.62612e-05
120	3,3-Dimethylacrylic acid	0.00941503	0.0107469	0.000638153	0.000961516	0.000579993	0.000714873	0.00501555	0.0222591	0.00632603	4.83497e-05	0.0119362	0.00230295	0.00150053	0.0101612	0.00282451	0.00171466	0.00324506	0.00135754	0.00777162	0.0018252	0.00205311	0.00475167	0.00696981	0.00792614	0.00329193	0.00227766	0.00133726	0.002666	0.00186204	0.0026761	0.0127171	0.00657731	0.00457999	0.00308206	0.0123881	0.00621637	0.00267688	0.0103843	0.0105302	2.29442e-05	0.000125538	0.00994529	0.000994972	0.0165054	0.01259	0.000108791	0.00267329	0.000176093
121	4-Hexen-1-ol, (E)-	6.68127e-06	5.82066e-05	0.00121673	5.64554e-06	9.41086e-06	4.15459e-05	1.63256e-05	0.000777957	0.000166322	6.53597e-06	2.50271e-05	5.04396e-05	4.63922e-05	2.93776e-05	4.84867e-05	4.00448e-05	9.0191e-06	0.00021427	0.00106745	4.04299e-05	8.48489e-05	6.34064e-05	2.79201e-05	3.50139e-06	0.000460372	8.34054e-06	0.000282593	1.25571e-05	7.47228e-06	1.40942e-05	6.53612e-06	0.000145118	0.000142253	4.95601e-05	0.000768168	0.000106867	3.70329e-05	4.57072e-05	3.09588e-05	0.000303901	6.5245e-05	0.000104512	1.42161e-05	1.80112e-05	1.92838e-05	3.72031e-05	0.000109861	1.97761e-05
122		5.7195e-05	0.000121176	1.67894e-05	3.02842e-05	2.21512e-05	1.269e-05	3.59439e-05	0.000453554	1.28054e-05	2.98371e-06	2.66365e-05	4.36043e-05	5.37005e-05	7.72368e-06	3.75424e-05	3.8759e-05	0.00014976	4.78028e-05	0.000157118	4.01158e-05	0.000104571	4.07158e-05	7.89071e-06	1.11929e-05	9.66999e-05	1.15967e-05	1.91077e-05	0.000174305	0.000384632	0.000432207	1.63694e-05	6.74544e-05	1.80723e-05	9.71394e-05	4.61639e-05	8.2247e-05	0.000174073	2.29642e-05	0.000110866	8.87424e-07	1.79339e-06	2.58087e-05	8.40486e-05	4.20057e-06	1.90384e-05	4.1329e-06	2.68572e-05	7.59702e-06
123	Urea	2.54925e-06	0.00522536	0.000622725	0.000233951	0.000193687	3.41248e-05	7.96521e-05	2.72363e-05	1.04996e-05	0.000314217	8.79355e-05	0.000224419	1.9012e-05	0.000500996	1.87109e-05	2.97963e-06	8.36855e-06	5.24283e-05	0.000138911	0.000168845	6.62897e-05	8.23766e-06	0.000356503	0.000118298	4.93637e-06	7.39637e-05	3.49523e-05	1.02482e-05	5.61231e-05	6.23185e-05	4.40979e-06	0.000361662	0.000746999	6.1416e-05	5.37897e-05	9.75236e-06	0.000524379	0.000436475	0.00045826	0.000507367	0.000852155	0.000246958	7.04355e-05	5.30426e-05	1.95421e-05	0.000219236	0.000121472	0.000476509
124	1-Aminocyclopropanecarboxylic acid	0.000238002	0.000215318	0.000234813	0.000317147	0.000175097	0.000152371	0.000380924	0.000204273	0.000208939	0.000342041	0.000268279	0.000333418	0.00057821	0.000260405	0.00018974	0.000174425	0.000182094	0.000241461	0.000201678	0.00017913	0.000305638	0.000219187	0.000564342	0.000265413	0.000285679	0.000225749	0.000437038	0.000434636	0.000385446	0.000271003	0.000231871	0.000279862	0.000177777	0.000246353	0.000983982	0.000254329	0.000359972	0.000336577	0.000286027	0.000239071	0.000267533	0.000121861	0.000222854	0.000123301	0.000141097	8.71414e-05	0.000290346	0.000249764
125		0.00019726	0.000141431	0.000167304	0.000490517	0.000230982	0.000351209	0.000199275	0.000253836	0.000190375	0.00028331	0.000330161	0.000280458	0.000196871	0.000447692	0.000137229	0.000281593	0.000344682	0.000157772	0.000274908	0.000290107	0.000294363	0.000241582	0.000239899	0.000421816	0.000158402	0.000335667	0.000139827	0.000140677	0.000622325	0.000332121	0.000185769	0.000105496	0.000246054	0.000194262	0.000194193	0.000234261	9.32306e-05	0.000309978	0.000294558	0.000333303	0.000167691	0.000153659	0.000533195	0.000151438	0.000145776	0.000157297	0.000258635	0.000296643
126	2-Ketobutyric acid	3.35804e-05	4.60428e-05	3.62594e-05	3.10078e-05	4.29848e-05	7.87944e-05	3.28807e-05	6.36985e-05	2.54388e-05	4.72476e-05	2.2472e-05	4.04066e-05	5.23913e-05	5.43291e-05	5.58647e-05	9.65273e-05	5.3834e-05	2.6245e-05	2.3528e-05	3.18536e-05	2.756e-05	4.85665e-05	5.96141e-05	5.20713e-05	5.32985e-05	2.18465e-05	2.39455e-05	2.75802e-05	2.71548e-05	4.16669e-05	5.16291e-05	5.59831e-05	4.06028e-05	3.10053e-05	3.26985e-05	1.54521e-05	2.32567e-05	3.76612e-05	4.53285e-05	4.01526e-05	4.22658e-05	0.000118396	4.36242e-05	2.03627e-05	0.000119258	1.92705e-05	6.93017e-05	4.25647e-05
127		6.29843e-05	6.36498e-05	6.9081e-05	1.99674e-05	1.32772e-05	9.94203e-05	3.71578e-05	0.000234033	0.00011706	1.86547e-05	6.86869e-05	6.61383e-05	0.000111599	8.71371e-05	1.11041e-05	9.38809e-06	1.98654e-05	0.000148592	4.13906e-05	2.97171e-05	3.79635e-05	2.61762e-05	6.0564e-05	3.48691e-05	6.82813e-05	2.7656e-05	3.86113e-05	0.000115993	4.15335e-05	8.61449e-05	7.40188e-05	5.82888e-05	3.6113e-05	8.27923e-05	6.12015e-05	6.28454e-05	0.000112483	5.38884e-05	6.3398e-05	0.000121016	0.000175578	5.29076e-05	5.3534e-05	9.5607e-05	5.19845e-05	0.000125129	6.28973e-05	6.73927e-05
128	Isovaleric acid	0.0125388	0.0371065	0.016096	0.00155767	0.0152841	0.00931267	0.0213944	0.00197221	0.00673762	0.0043102	0.00225769	0.010569	0.00907767	0.00886732	0.0184299	0.00590993	0.00452546	0.0158121	0.0071385	0.00350031	0.0039984	0.0148116	0.00368635	0.00220727	0.00963375	0.0117405	0.00332891	0.00899454	0.00671173	0.0113528	0.00166626	0.00654405	0.00247235	0.00127583	0.00456914	0.00145917	0.00315138	0.00590056	0.00438266	0.0150307	0.00273645	0.0165367	0.00796389	0.00390726	0.0200185	0.0313935	0.0101224	0.0204693
129		0.00068282	0.00546842	0.0028261	0.000590322	0.00169386	0.00095115	0.00281656	0.00213264	0.000863839	0.000145748	0.000589057	0.00267161	0.000755468	0.000256428	0.0034163	0.000476012	0.000427868	0.00491006	0.0026165	0.00079141	0.000814584	0.00219118	0.000551804	0.000202565	0.00235353	0.00047726	0.00070846	0.00112369	0.000348519	0.00218643	0.000302072	0.000413715	0.00177875	0.000323579	0.00221696	0.000660264	0.0011388	0.000277978	0.000698529	0.00320995	0.00192799	0.0010207	0.000518856	0.000278637	0.000576209	0.00922141	0.000890379	0.00250362
130		0.000210096	0.000214706	0.000197428	0.00020967	0.000189881	0.00020622	0.000246821	0.000252279	0.000201327	0.000296895	0.000288589	0.000275943	0.000233399	0.000330956	0.000227202	0.000219563	0.000317829	0.000227104	0.000237701	0.000201006	0.000228788	0.000344395	0.0002874	0.000193259	0.000275593	0.000186659	0.000271807	0.000227999	0.000386979	0.000224871	0.000208643	0.000290062	0.000289742	0.000484741	0.000243642	0.000310691	0.000401894	0.000424474	0.000310286	0.000240784	0.000169668	0.000231775	0.000183631	0.000254947	0.000191505	0.000194477	0.000215113	0.000271825
131		8.85486e-05	1.57082e-05	4.29715e-06	7.24584e-05	7.64254e-06	2.00543e-06	5.83735e-06	3.70384e-05	5.02676e-05	2.68971e-08	4.2208e-05	7.72196e-06	2.45578e-05	3.33638e-05	1.79821e-05	3.23561e-05	0.000165414	3.62022e-05	0.000145223	2.4585e-05	2.81323e-05	0.000102446	2.85526e-05	9.97791e-06	1.94501e-05	0.000185744	7.25972e-06	1.40842e-05	0.000104637	1.17189e-05	1.27567e-05	4.67251e-05	1.39638e-05	5.69962e-05	7.09746e-06	2.80428e-05	3.29442e-05	0.00012018	4.42346e-05	2.6608e-08	1.28945e-07	9.24098e-06	6.97705e-05	0.000290672	0.000495981	1.87364e-06	0.000189188	9.98389e-07
132		0.000190833	0.000283953	0.000259693	0.000203944	0.000213058	0.000287462	0.000252253	0.00019737	0.000226127	0.000266096	0.000221464	0.000239149	0.00024902	0.00033006	0.000254668	0.000199909	0.000168988	0.000278794	0.00016164	0.000251517	0.000228749	0.000221914	0.000206514	0.000278683	0.000181812	0.000209337	0.000219223	0.000212839	0.000259874	0.000266402	0.000228338	0.000244163	0.000184482	0.000175412	0.000201301	0.000307593	0.00026634	0.000205636	0.000234539	0.000256145	0.000256979	0.000200772	0.000202307	0.000285941	0.000219811	0.00041126	0.000230991	0.000262404
133		1.11754e-05	1.72468e-05	2.2851e-05	8.63198e-05	5.2251e-05	9.50631e-06	5.40768e-05	8.17278e-06	8.48611e-06	2.22426e-05	7.90895e-06	7.4893e-05	0.000106239	7.25524e-05	4.20502e-05	8.17927e-05	5.02607e-05	0.000231421	2.61575e-05	6.52209e-05	7.86911e-05	4.6664e-05	1.89146e-05	1.39098e-05	5.95196e-05	8.39001e-05	6.61292e-05	0.000116609	0.000131436	0.000146695	4.39818e-05	3.85173e-05	8.35248e-05	6.60452e-05	9.23594e-05	9.38379e-05	9.59137e-05	7.82366e-06	2.29665e-05	2.53234e-05	2.98736e-05	7.41368e-06	6.55255e-05	2.4119e-06	1.47606e-05	1.92291e-05	9.43766e-05	0.000143872
134	Isobutyrylglycine	5.88339e-05	3.95772e-05	6.77109e-05	6.49628e-05	4.85313e-05	0.000238921	7.80844e-05	4.55959e-05	2.62755e-05	0.000414418	4.00803e-05	0.000152626	2.62464e-05	0.000105444	2.46727e-05	5.15345e-05	4.00142e-05	5.1036e-05	3.09212e-05	5.17423e-05	8.66318e-05	8.70873e-05	5.37274e-05	5.49164e-05	3.16635e-05	6.4849e-05	0.000132984	5.57624e-05	2.59577e-05	5.783e-05	2.60835e-05	3.8037e-05	4.72126e-05	2.28118e-05	3.18788e-05	1.73529e-05	2.59527e-05	2.02589e-05	3.57069e-05	6.97596e-05	6.21295e-05	5.83348e-05	0.000134467	2.46286e-05	3.3095e-05	7.15721e-05	3.23577e-05	3.43438e-05
135	N-Acetylcadaverine	4.14559e-05	0.000316431	0.000336888	0.000524869	0.00036753	0.000588583	0.000239836	8.70895e-05	3.63424e-05	0.000582865	0.000140886	4.66353e-05	7.99382e-05	0.000243502	3.70659e-05	9.96062e-05	0.000325173	6.38129e-05	7.41225e-05	5.49581e-05	3.09308e-05	0.000150731	8.49866e-05	0.000125823	4.93269e-05	0.00026354	3.66798e-05	0.000240641	0.000256706	3.05054e-05	6.0185e-05	9.91027e-05	0.000173654	7.52694e-05	5.03443e-05	5.74562e-05	7.48288e-05	8.76034e-05	0.000138188	0.000281539	0.000414931	8.12969e-05	0.000187709	0.000268554	0.000204403	0.000117436	4.71963e-05	0.000127124
136		0.000177029	0.000974461	0.00101152	0.000153525	0.00138983	0.00026243	0.000669738	0.00335532	0.00396023	0.000122144	0.000723951	0.00139921	0.00105407	0.000825117	0.000495775	0.000532283	0.00056418	0.000890964	0.0024536	0.000465976	0.00100884	0.0010282	0.000859744	0.000235636	0.0028885	0.00018683	0.000839681	0.0011497	0.000241965	0.00122622	0.000620806	0.000555823	0.0018622	0.00047199	0.00149358	0.00120425	0.000306093	0.00216668	0.000824425	0.00319709	0.000442583	0.00080003	0.000336739	0.000279792	0.00010997	0.000599407	0.000767904	0.000300252
137	beta-Hydroxybutyrate	0.000291225	0.000147781	0.00026327	0.000156803	0.000286979	0.000386711	0.00022767	0.000291168	0.00020341	0.000473497	0.00023095	0.000182668	0.000390027	0.000369911	0.000286568	0.000271055	0.000293925	0.00022488	0.00019803	0.000313886	0.000326935	0.000298654	0.000255793	0.00033973	0.000206405	0.000375816	0.000387992	0.000350026	0.000707151	0.000265073	0.000395676	0.000460994	0.000272472	0.000317367	0.000324579	0.000278355	0.000284486	0.00505709	0.000297682	0.000407415	0.000325627	0.000297619	0.000276922	0.000432472	0.000279738	0.000204929	0.000282777	0.000291642
138		0.00542315	0.0206202	0.000847286	0.0014144	0.00793079	0.00170385	0.0160886	0.00212986	0.000918078	0.00143141	0.00178039	0.00420144	0.0006468	0.00161717	0.00515656	0.00243723	0.000848291	0.00245201	0.00321158	0.000199871	0.000549197	0.00278666	0.00177922	0.000659572	0.000955327	0.00118846	0.000206271	0.00148837	0.000201452	0.000808361	0.000527207	0.00132983	0.000878242	0.000531508	0.00086325	0.000726475	0.000363963	0.000303534	0.000851609	0.00324891	0.00100492	0.0294686	0.00139408	0.000584762	0.00540242	0.0100336	0.00134275	0.00232089
139	4-Guanidinobutyric acid	5.03621e-05	0.000211078	0.00127423	0.00016377	0.000227709	0.00124317	0.000371821	5.03684e-05	0.000157091	0.000193475	0.000170259	0.000174739	0.000698665	0.000536137	0.00028195	0.000136061	0.0001579	0.000424223	0.000263071	0.000201257	0.000163441	0.000400185	0.000283952	8.08643e-05	0.000382543	9.93366e-05	0.00103885	0.000325365	0.000362867	6.23347e-05	7.78525e-05	9.39763e-05	0.000236204	0.000144559	0.000536719	0.000129117	0.000107721	0.000231978	0.000167652	0.00119595	0.000352369	4.74696e-05	0.000398201	0.000139575	1.93004e-05	0.000377983	0.000351021	0.000851347
140	L-Lysine	7.63159e-05	0.000119924	0.000106955	1.31692e-05	9.28171e-05	5.27139e-05	0.00015265	5.34431e-05	3.72039e-05	2.15652e-05	1.7315e-05	9.43475e-05	4.6774e-05	5.01491e-05	0.00012945	3.22187e-05	2.42736e-05	0.000107994	4.12664e-05	1.65636e-05	2.13422e-05	9.37591e-05	1.85222e-05	3.83744e-05	5.67278e-05	6.78184e-05	5.19133e-05	4.81511e-05	2.49861e-05	6.34203e-05	7.93678e-06	2.81459e-05	3.00654e-05	6.11843e-06	2.94861e-05	7.2431e-06	2.98418e-05	3.12061e-05	4.08635e-05	9.59427e-05	1.22224e-05	0.000129802	4.73786e-05	1.85566e-05	0.000136337	0.000134008	5.70634e-05	0.000148366
141		0.000292449	0.000321139	0.000233903	0.00076121	0.000457156	0.000574309	0.000441844	0.000129784	0.000323361	0.000290592	0.000465363	0.000329036	0.000489826	0.000413044	0.000190011	0.00202073	0.000541658	0.000211455	0.000322089	0.000360247	0.00237519	0.000347404	0.000267169	0.000521983	0.000996416	0.00159265	0.000263706	0.000325601	0.000551757	0.00013191	0.000719691	0.00100822	0.000326763	0.000919312	0.000116793	0.000472292	0.00018524	0.000653513	0.000608196	0.000140643	0.000142788	0.00128063	0.00024851	0.000392696	0.000331892	0.000158887	0.000214735	0.00033796
142	(3-Carboxypropyl)trimethylammonium cation	0.000173613	7.5313e-05	7.42059e-05	0.000202253	5.85856e-05	2.25503e-05	0.000164894	0.000193833	8.78282e-05	0.000366838	0.000117208	0.000148183	3.54921e-05	4.19709e-05	6.94328e-05	0.000383109	0.000138887	5.63133e-05	9.1117e-05	0.000147651	9.51419e-05	0.000376741	5.99771e-05	0.000572329	0.000167442	8.6656e-05	6.56228e-05	5.88789e-05	4.12022e-05	9.14675e-05	7.34242e-05	0.000143386	6.21504e-05	0.000142554	0.000189377	0.000112812	6.22378e-05	0.000120202	9.44182e-05	2.85228e-05	0.000351875	0.000702764	3.36926e-05	9.91974e-05	0.000100226	0.000292726	8.96371e-05	5.0707e-05
143		0.000472916	0.000264366	0.00330637	0.000193093	0.000384298	0.00104982	0.000319845	0.000169039	0.000420474	0.000787057	0.000254867	0.000223376	0.000585581	0.000585648	0.000333235	0.00211044	0.000227066	0.000332602	0.000759345	0.00218807	0.00195169	0.001171	0.00167461	0.000287472	0.000244353	0.000843891	0.000651364	0.000314731	0.0019355	0.000357445	0.000194093	0.000196928	0.000365729	0.000180573	0.000787112	0.000205342	0.000219265	0.000773657	0.000441592	0.00026517	0.00121027	0.000659921	0.000308985	0.000716768	0.000151996	0.000644498	0.000783472	0.00105398
144	trans-3-Coumaric acid	4.47486e-06	5.73645e-06	1.6e-06	2.24666e-08	1.3576e-05	2.6235e-06	1.89317e-06	9.42594e-06	7.57741e-06	2.51564e-06	6.57616e-06	1.90694e-05	6.75346e-06	8.36892e-07	9.83801e-06	1.99815e-06	3.54078e-06	3.53223e-06	1.31062e-06	4.50647e-06	6.40161e-07	1.58967e-06	3.06046e-06	2.36261e-08	3.97393e-05	8.61416e-07	1.66367e-06	4.37006e-06	8.6845e-07	9.17585e-06	1.37599e-06	3.00062e-05	4.56916e-06	3.3687e-06	4.95941e-06	2.05391e-06	5.34253e-06	3.80731e-06	1.0186e-05	9.30802e-05	2.37442e-06	2.62138e-06	7.4422e-06	9.08603e-06	1.76888e-05	4.80308e-05	2.7273e-06	1.58925e-06
145	L-Rhamnose	2.62749e-06	4.44982e-06	1.00718e-06	6.99174e-06	3.56373e-06	9.9056e-06	8.70315e-06	5.85702e-06	7.79229e-06	2.86569e-06	5.94669e-06	9.95792e-06	1.85606e-06	4.71174e-06	2.61806e-06	1.27727e-05	3.71727e-06	5.14061e-06	4.18002e-06	9.89852e-07	6.40177e-06	5.47531e-06	4.45476e-06	1.14033e-07	1.20749e-05	0.000116406	5.26931e-06	6.05028e-06	2.0609e-05	2.80355e-06	5.75354e-06	5.86674e-06	3.93321e-06	7.427e-06	3.97786e-06	2.13738e-07	6.73506e-06	1.28679e-05	8.72374e-06	9.78277e-07	2.84359e-06	9.06531e-06	6.02733e-06	1.78792e-06	9.86839e-06	4.68787e-07	4.64054e-06	4.91914e-06
146	L-Pyroglutamic acid	0.00014145	4.92218e-06	0.000374842	2.04058e-05	2.10653e-05	5.07803e-06	6.65655e-05	0.00030682	0.000205991	9.5311e-07	2.34931e-05	2.12678e-05	0.00022099	4.58466e-06	0.000450135	0.000450649	4.51895e-05	6.13059e-05	0.000402641	0.000237755	0.000326237	0.000303576	1.87696e-05	0.000427265	0.000333203	1.69282e-05	0.000247153	4.78158e-05	1.55499e-05	6.73163e-05	0.000500327	0.000390715	4.47789e-05	0.000181172	0.000489345	0.000251501	5.76704e-05	0.00030379	0.000311424	7.14826e-05	0.000437477	0.000690009	2.20839e-05	0.000239564	0.000643226	0.000393655	0.000298841	2.8239e-06
147	Ala-Gly	0.000304878	0.000336511	0.000515861	0.000740547	0.000711586	0.000136217	0.000475925	0.00021611	0.000543508	4.78671e-05	0.000367463	0.000452661	0.000474457	0.000937772	0.000667293	0.000640272	0.000492188	0.000434595	0.000579772	0.00043701	0.000618869	0.000551524	0.00109148	0.000215389	0.000271066	0.0010754	0.000974231	0.000487064	0.000516144	0.000406167	0.000463726	0.000408235	0.000743956	0.000465929	0.00059541	0.000483535	0.000479271	0.000874382	0.000910508	7.33493e-05	5.19429e-05	0.000928477	0.0005081	0.000245151	0.00084912	3.43874e-05	0.000681167	0.00095497
148	L-Pipecolic acid	0.000738741	0.00362787	0.000294	0.000751671	0.00235548	0.00255588	0.000729167	0.000410335	0.00168319	0.00205206	0.000731681	0.000840654	0.000895776	0.000628959	0.000451621	0.0011973	0.000592326	0.000449162	0.00134576	0.000384047	0.00111254	0.00039592	0.000517022	0.000460523	0.00239791	0.000823548	0.00108409	0.000207004	0.000371065	0.000361071	0.000739976	0.000294649	0.000548911	0.00044342	0.000226616	0.000864063	0.000348596	0.000431538	0.000600367	0.00183353	0.00230495	0.00342537	0.00425004	0.000546273	0.00158055	0.000481832	0.000258927	0.00140951
149	O-Acetyl-L-serine	1.21209e-05	7.72935e-06	6.5702e-06	1.23719e-05	1.29926e-05	9.6379e-06	8.17345e-06	8.60442e-06	5.86478e-06	1.27571e-05	9.94968e-06	7.4349e-06	1.14619e-05	1.17441e-05	6.33991e-06	1.64946e-05	1.57943e-05	5.56904e-06	8.17018e-06	7.81208e-06	1.48653e-05	9.3219e-06	1.0359e-05	9.41802e-06	1.0359e-05	2.26757e-05	1.04753e-05	1.02999e-05	1.79045e-05	9.88473e-06	1.13752e-05	1.03393e-05	9.57331e-06	1.27996e-05	6.13052e-06	1.19979e-05	6.85478e-06	1.0018e-05	1.29269e-05	4.65072e-06	4.02683e-06	1.4354e-05	7.76013e-06	1.57767e-05	1.81283e-05	2.37739e-06	9.97228e-06	1.06047e-05
150		4.78403e-05	2.07832e-05	8.81024e-05	2.35206e-05	5.52575e-05	1.96672e-05	2.26362e-05	2.26124e-05	9.8108e-05	2.43379e-05	1.54519e-05	2.12723e-05	4.67085e-05	1.67403e-05	0.00011689	5.86714e-05	1.86058e-05	0.000108403	5.29015e-05	5.44129e-05	3.02086e-05	8.23314e-05	4.21373e-05	4.37001e-05	3.17643e-05	1.68131e-05	4.80085e-05	6.90475e-05	6.26962e-05	6.60878e-05	1.86275e-05	4.75955e-05	5.38782e-05	3.28928e-05	7.32572e-05	6.47773e-05	9.02227e-05	5.91654e-06	3.16308e-05	2.11113e-05	0.000104688	4.11167e-05	8.85475e-06	4.61227e-05	3.83089e-05	8.77866e-05	6.56135e-05	9.52162e-05
151	Citramalic acid	1.77417e-05	1.03998e-05	0.000130419	7.32023e-06	1.56915e-05	4.02659e-05	1.28733e-05	6.69008e-06	1.5571e-05	3.09109e-05	9.6211e-06	8.57904e-06	2.22696e-05	2.14803e-05	1.25587e-05	7.92854e-05	8.02203e-06	1.25995e-05	2.85335e-05	8.36689e-05	7.3926e-05	4.46317e-05	6.36515e-05	1.09727e-05	8.6739e-06	3.32765e-05	2.57218e-05	1.20469e-05	7.378e-05	1.48025e-05	7.46792e-06	7.54495e-06	1.38769e-05	7.03162e-06	2.95952e-05	8.26349e-06	8.40585e-06	3.062e-05	1.70972e-05	1.03412e-05	4.54345e-05	2.47541e-05	1.16036e-05	2.77027e-05	6.21057e-06	2.4612e-05	2.95667e-05	4.17171e-05
152	trans-cinnamate	1.32127e-05	9.4626e-06	1.77303e-05	1.66676e-05	1.76526e-05	1.8822e-05	1.32421e-05	3.76682e-05	1.30104e-05	1.53845e-05	1.35082e-05	1.5729e-05	1.11147e-05	1.3251e-05	1.42765e-05	1.19338e-05	1.34722e-05	1.03816e-05	1.29529e-05	7.80964e-06	1.15955e-05	1.29517e-05	1.62642e-05	1.10228e-05	1.22293e-05	1.00827e-05	1.44997e-05	1.26441e-05	1.10646e-05	7.14976e-06	1.61222e-05	1.197e-05	1.34585e-05	7.56884e-06	1.01167e-05	1.95275e-05	8.49568e-06	1.37101e-05	1.27701e-05	1.56876e-05	1.69704e-05	1.24062e-05	1.61045e-05	9.24523e-06	1.44042e-05	1.2541e-05	1.45363e-05	1.37812e-05
153		0.000157062	0.00012516	0.000205634	3.82322e-05	4.80791e-05	0.000289006	0.000257456	0.000290838	2.01149e-05	0.000165125	0.000368631	0.000246783	9.45367e-05	0.000230792	1.29931e-05	0.000452684	0.00011191	3.02904e-05	0.000202178	0.000132939	8.56739e-05	3.24878e-05	0.00012032	3.89547e-05	0.000312394	2.2724e-05	5.01099e-05	0.000155161	0.000127586	4.85747e-05	8.52175e-05	8.57359e-05	3.87579e-05	0.000133568	0.000160299	0.000145938	0.000218729	5.36507e-06	0.000358722	0.000285887	7.89915e-05	6.63758e-05	4.41289e-05	0.000135246	2.91318e-05	2.89898e-05	0.000208047	0.000106963
154	Diacetyl	0.000119969	0.000194791	0.000396093	0.000199478	0.000251945	0.000241265	0.000180131	7.93236e-05	0.000160102	0.00010459	8.77873e-05	0.000210916	0.000282158	0.000117222	0.000164917	0.000144526	9.38795e-05	0.000176321	0.000284298	0.000191994	0.00021398	0.000168888	0.000174659	0.000170932	0.000303574	0.000292517	0.000137964	0.000277693	0.000641796	0.000300654	0.000622357	4.87026e-05	0.000210475	0.000338388	0.000242196	0.000156268	0.000119872	0.000264392	0.000170895	9.60244e-06	0.000236951	0.000262066	0.000476653	7.01843e-05	0.000278568	0.000138312	0.000106304	0.000147467
155	Ethyl hydrogen malonate	0.000276018	6.91997e-05	0.000754352	0.000793401	0.000152515	0.000318498	0.000118685	0.000307487	0.000376444	6.76021e-05	0.000369266	0.000299099	0.000541601	9.38383e-05	0.000484113	0.000399408	9.07433e-05	0.000636069	0.000291454	0.0005904	0.000422011	0.000333095	0.000321709	0.000304472	0.000266386	0.000658709	0.000819957	0.000476706	0.000292683	0.000509694	0.000298775	0.000435431	0.000400408	0.000386866	0.000523199	0.000382144	0.00051215	0.000260165	0.000168892	0.000300871	0.000412708	0.000304088	0.00077121	0.00047902	0.000281684	0.000196514	0.000478863	0.000176504
156	Sarcosine	0.000193681	0.000136892	2.4481e-05	0.000267216	0.000273078	0.00029885	0.000131072	0.000356255	0.000121069	0.000195968	0.000137597	0.000105078	0.000422773	0.000269251	0.000155804	0.000659231	0.000514973	5.05461e-05	0.000335883	9.57652e-05	0.000492517	0.000250064	0.000198826	0.000302558	0.000165468	0.000202189	0.00029986	0.000173913	0.000498294	0.000139661	0.000425904	0.000403586	0.000249098	0.000389714	0.000188005	0.000284868	0.000163127	0.000525889	0.000524995	0.000121601	0.0001356	0.00119046	0.000209921	0.000454176	0.000944236	3.18338e-05	0.000115629	0.000150198
157	Ethylmalonic acid	3.36344e-05	2.98633e-05	1.58226e-05	1.44295e-05	1.86471e-05	8.79527e-06	1.5964e-05	5.38691e-05	1.50885e-05	2.4504e-06	4.7166e-05	6.35574e-06	8.35448e-05	3.9902e-05	2.88653e-05	6.07339e-05	5.37822e-05	6.92737e-06	2.14885e-05	1.54726e-05	2.68993e-05	2.22451e-05	8.37394e-06	3.02328e-05	2.74579e-05	8.30756e-05	2.9928e-05	4.30829e-05	7.57454e-05	3.30898e-05	3.91441e-05	6.51686e-05	2.27576e-05	3.65121e-05	1.93025e-05	2.4062e-05	2.00935e-05	8.98824e-05	5.49693e-05	1.74252e-05	5.83684e-06	3.65853e-05	3.30926e-06	1.68918e-05	4.72207e-05	3.15684e-06	6.22925e-05	7.8455e-06
158	3-Hydroxymandelic acid	3.30371e-06	2.13777e-05	1.65809e-05	2.23267e-06	5.29051e-05	1.16233e-05	7.98492e-06	2.71441e-05	9.29859e-06	4.51317e-06	6.62148e-06	1.7634e-05	2.43536e-05	1.85189e-05	1.17675e-05	9.49958e-06	1.76786e-05	1.08822e-05	8.928e-06	2.95323e-06	3.72473e-06	9.67755e-06	1.04014e-06	2.47952e-06	6.12095e-06	4.57409e-06	7.10656e-06	8.47706e-05	4.82277e-06	1.50523e-05	3.20564e-06	1.9257e-05	1.57391e-05	1.90752e-06	7.1845e-06	9.86283e-06	1.33064e-05	3.86213e-05	6.5397e-06	3.87889e-05	2.84303e-06	6.57988e-06	2.13772e-05	2.75487e-07	7.18485e-05	0.00016462	2.06866e-05	1.29082e-05
159		0.0163813	0.0106871	0.0147283	0.0172943	0.0176918	0.0141009	0.0109303	0.0104947	0.0143713	0.0227332	0.0129179	0.0151143	0.0148266	0.00786608	0.0135727	0.0136929	0.0119545	0.0136749	0.0106642	0.0162362	0.0160742	0.016312	0.0153097	0.00851839	0.0122852	0.019198	0.0129766	0.0170381	0.0198645	0.0154588	0.00971034	0.0114438	0.01584	0.0122415	0.0118424	0.0143744	0.0158053	0.0180745	0.0131577	0.01543	0.0148463	0.0124534	0.0105532	0.00606162	0.0151798	0.00964954	0.0177102	0.0184164
160	Methoxyacetic acid	0.000971333	0.000576993	0.000426265	0.0012015	0.00144409	0.000756234	0.000697829	0.001287	0.000611769	0.000723109	0.00151598	0.00112308	0.00109442	0.000780683	0.000448464	0.00130036	0.00111526	0.000869749	0.00128501	0.00115071	0.00107714	0.000662972	0.000841136	0.00111626	0.00254017	0.00150374	0.00129404	0.000975521	0.00172766	0.000903592	0.00181987	0.00140821	0.000985247	0.00145738	0.00104966	0.000478301	0.000759125	0.000918827	0.00153028	0.000751407	0.000830806	0.00204338	0.00136784	0.00061612	0.000844981	0.000500757	0.00142489	0.000585338
161	2-Ethoxyethanol	3.94242e-05	1.85975e-05	1.97038e-05	1.89057e-05	1.65548e-05	3.29027e-05	5.12896e-05	3.22937e-05	1.8867e-05	2.72763e-05	1.59529e-05	5.36204e-05	3.09448e-05	1.59844e-05	1.90873e-05	1.87917e-05	1.55436e-05	2.36877e-05	3.721e-05	1.96659e-05	2.45238e-05	1.84936e-05	1.89457e-05	1.79625e-05	8.14395e-05	1.97191e-05	1.28768e-05	2.25732e-05	3.75251e-05	2.12995e-05	1.66402e-05	1.26656e-05	1.476e-05	4.64862e-05	2.02535e-05	1.94591e-05	1.64695e-05	2.95674e-05	3.30574e-05	2.18258e-05	2.42412e-05	2.08686e-05	4.5532e-05	5.27809e-05	1.20598e-05	3.95866e-05	1.60878e-05	2.41128e-05
162		6.95884e-05	0.000778646	0.000108861	0.000177922	0.000200446	0.00021472	0.000338388	0.000284537	1.82108e-05	8.58564e-05	0.000304947	0.000348288	0.000157956	0.000365413	4.66922e-05	0.000298316	0.000127276	4.34965e-05	0.000669847	0.000182403	0.000393189	6.05454e-05	0.000170682	8.94377e-05	0.000498976	2.39485e-05	4.48613e-05	0.00300767	0.000126753	0.000145378	4.92558e-05	0.000160922	0.000101846	0.000370612	0.000132127	0.000343983	0.000520048	0.000252615	0.000567907	0.000167424	7.08308e-05	0.000117273	0.000142505	4.90026e-05	1.30058e-05	2.39311e-05	0.00249736	3.60616e-05
163		7.53716e-05	0.000160974	2.67139e-05	3.37549e-06	7.19474e-05	0.000122729	0.000155841	6.54056e-05	1.17489e-05	9.49499e-05	0.000453002	0.000493261	9.95976e-05	0.000182639	1.85465e-05	0.000128264	3.32005e-06	6.65228e-05	0.000589531	8.45325e-05	3.04863e-05	0.000131012	0.000199836	0.000143554	0.0012826	0.000104298	0.000165754	0.000128778	6.31321e-05	0.000172	0.000136365	0.000111283	6.90113e-05	0.000388829	4.95674e-05	2.90389e-05	2.01674e-05	0.000160277	0.000381641	0.000612847	5.5231e-05	6.78058e-05	0.000271422	3.97553e-05	7.94189e-05	9.64395e-05	5.53418e-06	6.44867e-05
164	2-Hydroxyadenine	4.08611e-05	8.60083e-05	5.62764e-05	7.71937e-05	4.47411e-05	5.6844e-05	8.67187e-05	0.000141499	5.17473e-05	0.000128781	3.69639e-05	6.11806e-05	0.000102886	3.27029e-05	4.13767e-05	1.93675e-05	2.48777e-05	5.73298e-05	3.1607e-05	0.000171631	6.95389e-05	1.53688e-05	7.69305e-05	2.36329e-05	0.000107094	5.81985e-05	6.71022e-05	0.000104036	0.000149488	0.000164993	9.81588e-06	1.46966e-05	6.36317e-05	0.000155079	5.36328e-05	4.13679e-05	5.5681e-05	6.05174e-05	7.80917e-06	2.93836e-05	0.000151914	0.000152607	2.55501e-05	2.7406e-05	0.000118703	3.34333e-05	3.81058e-05	9.82752e-05
165	3-Methyl-L-histidine	3.44715e-05	9.36674e-06	7.11268e-05	0.000102198	0.000112976	3.69268e-05	5.83382e-05	1.89179e-05	6.19401e-06	0.000143561	1.32579e-05	6.74422e-05	1.53313e-05	8.61213e-05	1.37399e-05	0.000165174	7.61755e-05	4.88384e-05	2.58727e-05	0.000124413	3.26604e-05	2.86284e-05	1.37957e-05	6.98737e-05	7.63759e-05	0.000121418	5.22398e-05	4.10519e-05	5.03197e-05	4.31572e-05	7.16151e-05	2.55467e-05	8.81974e-05	5.68431e-05	4.51056e-05	6.85457e-05	2.13676e-05	0.000488689	2.45587e-05	2.9645e-05	7.98109e-05	1.27948e-05	9.44368e-05	7.07676e-05	2.38886e-05	1.65365e-05	4.84168e-05	0.000220273
166	Acetoin	5.44688e-05	2.65104e-05	3.24119e-05	0.000198784	4.69603e-05	3.77012e-05	4.42647e-05	4.52632e-05	2.40436e-05	8.51219e-05	8.92421e-05	2.2523e-05	3.11113e-05	4.19762e-05	2.17927e-05	2.7506e-05	6.01097e-05	2.59372e-05	3.0095e-05	5.17417e-05	0.000712828	2.5544e-05	9.84641e-05	0.001471	5.52555e-05	4.32655e-05	0.000290211	4.30881e-05	6.96766e-05	2.43076e-05	0.000372757	8.56855e-05	4.1383e-05	1.51712e-05	5.05331e-05	3.55776e-05	2.91759e-05	0.00110674	2.93808e-05	0.000115731	0.000241251	2.90537e-05	1.52671e-05	5.25822e-05	4.58897e-05	2.74871e-05	8.85322e-05	2.43124e-05
167		5.62091e-05	9.25054e-05	4.15149e-05	4.95195e-05	2.406e-05	0.000178215	7.81847e-05	4.90507e-05	3.26999e-05	3.64564e-05	6.29996e-05	8.3384e-05	8.40288e-05	9.16188e-05	1.09287e-05	4.81108e-05	1.93455e-05	2.84333e-05	6.60003e-05	2.35037e-05	2.27606e-05	2.95724e-05	3.81062e-05	4.88457e-05	9.74653e-05	3.22634e-05	4.64907e-05	6.55245e-05	0.000158423	2.83582e-05	3.10837e-05	6.36209e-05	2.48681e-05	5.28892e-05	3.13826e-05	3.85655e-05	0.000120175	0.00116441	0.000103647	0.000138244	2.86934e-05	2.76849e-05	6.04593e-05	6.51718e-05	5.01959e-05	2.9713e-05	2.57373e-05	5.29215e-05
168	Oxypurinol	2.93829e-05	1.94588e-06	1.82991e-05	1.84371e-06	3.10116e-05	2.83301e-08	3.08433e-05	1.95713e-05	1.14305e-05	4.81354e-07	2.2466e-05	1.1871e-05	2.96042e-05	2.88586e-08	2.76508e-05	4.08399e-05	5.73829e-06	1.41967e-05	9.6296e-06	2.35069e-05	1.72488e-05	1.9329e-05	1.4362e-05	3.76717e-05	2.56397e-05	2.32319e-08	2.672e-05	2.92817e-05	3.70829e-06	1.74662e-05	3.38792e-05	5.47578e-05	2.35206e-05	4.41219e-05	1.62353e-05	2.23903e-05	1.67542e-05	8.32602e-05	3.88217e-05	2.04865e-05	1.86616e-05	3.62715e-05	4.85718e-05	4.08219e-05	4.43819e-05	1.07457e-05	3.16796e-05	1.64927e-06
169	Xanthine	2.00287e-06	1.08147e-06	5.70172e-07	1.40678e-06	2.63991e-06	8.11325e-07	7.9492e-07	1.84157e-06	1.11496e-06	4.5886e-07	1.46999e-06	1.14113e-06	2.6304e-06	2.14205e-06	5.73304e-07	2.68749e-06	2.15387e-06	1.30822e-07	1.47416e-06	8.52874e-07	1.83647e-06	1.67885e-06	1.37806e-06	1.79173e-06	2.89893e-06	2.78451e-06	7.60586e-07	2.28127e-06	1.2425e-06	2.29058e-06	1.07e-06	2.58535e-06	2.09855e-06	1.38833e-06	4.93328e-07	1.95827e-06	2.6264e-08	2.09794e-06	1.42878e-06	1.95328e-06	1.48073e-06	2.00838e-06	1.9892e-06	1.79825e-06	2.00892e-06	5.19446e-07	2.35375e-06	1.99952e-06
170	N1-Methyl-2-pyridone-5-carboxamide	0.0116461	0.00441259	0.00880355	0.0135754	0.0166007	0.0143388	0.00523782	0.0059418	0.013047	0.0073185	0.016063	0.00758895	0.0139366	0.0135505	0.0113086	0.0184709	0.0065505	0.0101014	0.00997744	0.00758053	0.0121325	0.0144065	0.00656469	0.00994382	0.00512159	0.0164624	0.00836709	0.00772175	0.00684263	0.0119788	0.0173476	0.0142821	0.0160147	0.0109194	0.00942951	0.015634	0.0162548	0.0127288	0.00511951	0.00974003	0.00814385	0.0180257	0.00305306	0.00434623	0.0141059	0.00856861	0.0100138	0.0174099
171	Ribitol	2.59526e-07	8.14555e-07	4.00922e-06	1.23227e-06	2.15284e-06	2.83301e-08	2.61083e-06	9.77142e-07	5.37093e-06	2.68971e-08	1.61347e-06	1.48719e-06	1.99738e-06	2.88586e-08	1.95607e-06	1.10723e-06	2.07396e-08	3.10168e-06	1.64637e-06	5.2166e-06	4.533e-06	1.91714e-06	5.73501e-06	3.05369e-06	1.16257e-06	2.32319e-08	2.31676e-06	2.07775e-06	1.31449e-07	2.36138e-06	5.36268e-06	1.78187e-06	1.03508e-06	3.22734e-07	3.23866e-06	1.29231e-06	2.37978e-06	0.000239868	1.00001e-06	2.65496e-06	2.94331e-06	1.37647e-06	7.40635e-07	2.57907e-06	2.3535e-07	5.61653e-06	2.66297e-06	9.23896e-07
172	N-Acetyl-L-glutamate	0.000657114	0.000413922	0.000583249	0.000591518	0.00115588	0.00065494	0.000460188	0.000485602	0.000759957	0.000399199	0.00107467	0.000614642	0.000904322	0.00102403	0.000620176	0.00150309	0.000518739	0.000603857	0.000831244	0.000192548	0.000845143	0.00101084	0.000296921	0.000821574	0.000524181	0.000566068	0.000567388	0.000651157	0.000495268	0.000842632	0.00126599	0.00106241	0.000817596	0.000844696	0.000384194	0.000539611	0.000918954	0.000970585	0.000409696	0.000726654	0.000351605	0.00152117	0.000197143	0.000680003	0.00103409	0.000526072	0.000780064	0.000284375
173		0.00251618	0.00185803	0.00240095	0.00267042	0.00254561	0.00204856	0.00173391	0.00199869	0.00264708	0.00281371	0.00216734	0.0022806	0.00276377	0.00114201	0.00290765	0.00273807	0.00193119	0.00240322	0.00216225	0.00261736	0.00307125	0.00306024	0.00223312	0.00078289	0.0021193	0.00319224	0.00233261	0.00225416	0.00263294	0.00274276	0.00254866	0.00299202	0.00267983	0.00223081	0.00256073	0.00264167	0.00278112	0.00239075	0.00208739	0.0020694	0.00231076	0.00270513	0.00251693	0.000716217	0.00273812	0.00167962	0.00295308	0.00279066
174		5.85197e-05	9.76213e-05	0.00014771	5.12985e-05	0.000132143	6.81371e-05	8.21268e-05	7.08042e-05	0.000107219	8.36903e-05	0.000144703	5.02091e-05	0.000146593	6.84432e-05	8.35355e-05	0.000101722	6.25085e-05	0.000105895	7.89047e-05	0.000147969	8.46374e-05	4.55301e-05	8.35616e-05	9.91214e-05	7.15534e-05	9.39602e-05	6.0042e-05	0.000106781	7.1674e-05	8.98458e-05	3.88451e-05	0.00012911	6.46136e-05	7.29033e-05	5.51558e-05	7.45501e-05	8.72541e-05	3.7636e-05	2.23425e-06	0.000197614	0.000109645	0.000114728	7.85955e-05	6.8452e-05	6.7556e-05	0.000102679	0.0001222	0.000184666
175		0.000605965	0.000421037	0.000631121	0.000646816	0.000433265	0.00107705	0.00051174	0.000487878	0.00108737	0.000481665	0.000996994	0.000623685	0.000815864	0.00103412	0.000932841	0.00141609	0.000597522	0.000842307	0.0009236	0.000632812	0.00088955	0.00103118	0.000547089	0.000832818	0.000478725	0.000953935	0.000512746	0.000545151	0.000605085	0.000771244	0.00115478	0.000954395	0.00147513	0.000703782	0.000809951	0.00104116	0.000606441	0.00112412	0.000420267	0.000585418	0.000683903	0.00176047	0.000250979	0.000458784	0.000935492	0.000693449	0.000152151	0.00133767
176		0.00396396	0.00283077	0.00209957	0.0138417	0.0108686	0.0017882	0.011927	0.00959019	0.00463209	0.00200979	0.00345628	0.00149192	0.00617289	0.000404113	0.000693585	0.00490828	0.0218203	0.00135799	0.0101569	0.00601407	0.00572852	0.00115989	0.0016419	0.0018993	0.00656058	0.00839091	0.00835118	0.00203356	0.000995826	0.00120381	0.00220179	0.00555123	0.00461404	0.00431388	0.00157395	0.00113625	0.00660694	0.0021094	0.00617364	0.0034621	0.00109844	0.00325283	0.0218278	0.000352199	0.00125685	0.00202148	0.00111976	0.000790249
177	N-Acetyl-beta-alanine	3.516e-05	4.58482e-05	6.49631e-05	4.16392e-05	3.00852e-05	5.73139e-05	8.58883e-05	4.61753e-05	1.25807e-05	7.32158e-05	1.6007e-05	6.239e-05	2.38586e-05	2.3016e-05	1.03876e-05	1.70016e-05	2.15353e-05	1.45783e-05	7.20046e-05	2.25968e-05	3.96411e-05	4.03114e-05	3.12065e-05	2.49329e-05	2.29788e-05	7.34265e-05	1.41642e-05	3.57679e-05	0.00019764	1.55346e-05	1.89057e-05	2.88062e-05	1.68252e-05	2.01397e-06	2.05816e-05	3.67945e-05	0.00011028	2.16419e-05	1.60364e-05	5.88712e-05	3.69341e-05	4.24396e-05	4.64108e-05	2.00612e-05	4.14249e-05	1.24583e-05	2.20012e-05	4.5224e-05
178	Caproic acid	1.2764e-05	1.89157e-05	2.50018e-05	1.38773e-05	1.63315e-05	1.89363e-05	7.30373e-05	1.36905e-05	2.76818e-05	1.77403e-05	7.48893e-06	1.22619e-05	1.99805e-05	1.71718e-05	2.48309e-05	8.29497e-06	1.25932e-05	3.0023e-05	1.35734e-05	2.25964e-05	1.55532e-05	1.95203e-05	1.64448e-05	1.46798e-05	1.33359e-05	1.40652e-05	1.67896e-05	1.4268e-05	1.22315e-05	2.00195e-05	1.03308e-05	1.0819e-05	1.25069e-05	1.34153e-05	2.02692e-05	1.46498e-05	1.94215e-05	3.4724e-06	2.44742e-08	2.35996e-05	4.35578e-05	6.97583e-06	1.39683e-05	1.13648e-05	1.38796e-05	3.02734e-05	1.97653e-05	2.16212e-05
179		0.00202976	0.00144665	0.000714346	0.000535132	0.000614104	0.000339891	0.000796427	0.0013549	0.00111751	0.000145459	0.00162651	0.000724613	0.00145676	0.000285844	0.00115505	0.00074192	0.000575709	0.00189732	0.00165894	0.000494331	0.000790698	0.00129682	0.000486093	0.0026103	0.00146099	0.000805987	0.00135055	0.00152087	0.00130409	0.00222854	0.00125828	0.00202225	0.000965496	0.00126939	0.000998365	0.00142446	0.00123522	0.000969644	0.00115822	9.58888e-05	0.000293451	0.0020969	0.00216334	0.000766971	0.00286827	0.000906474	0.00145272	0.00106287
180	DL-Norvaline	4.02416e-05	2.49743e-05	3.23374e-05	6.69776e-05	5.47009e-05	8.87581e-05	1.30829e-05	4.55441e-05	0.000101255	0.000142675	5.10629e-05	5.12884e-05	6.18537e-05	8.64831e-05	4.75139e-05	5.37699e-05	2.46394e-05	4.5867e-05	3.45457e-05	8.41701e-05	5.04419e-05	3.55971e-05	9.12686e-05	9.79698e-05	3.3497e-05	3.47122e-05	6.88523e-05	3.93555e-05	3.98434e-05	6.77253e-05	8.20096e-05	1.68757e-05	7.07342e-05	6.92393e-05	0.000106739	5.93385e-05	8.70273e-05	2.30549e-05	7.01303e-05	7.26604e-05	0.000153809	1.04649e-05	0.000110978	3.35248e-05	1.45562e-05	3.75505e-05	5.2393e-05	4.70296e-05
181		0.00237095	0.00484205	0.00439141	0.00358006	0.00389966	0.00636557	0.00305843	0.00310628	0.00577641	0.00467146	0.00331744	0.00425945	0.00515905	0.00590878	0.00608513	0.0016217	0.00299042	0.00688913	0.00355443	0.00429559	0.0035969	0.00483326	0.00392464	0.00353199	0.00425484	0.00306675	0.00441632	0.00319309	0.00300775	0.00223614	0.00251856	0.00262218	0.00366683	0.0013127	0.00357209	0.00571583	0.00420688	0.00275285	0.00295207	0.0043617	0.00796023	0.00204779	0.00395326	0.00267332	0.0036944	0.00987263	0.0035086	0.00462605
182	.beta.-Cyano-L-alanine	1.10269e-05	0.000148892	4.71861e-06	0.000632027	1.70168e-05	2.7003e-05	3.268e-05	0.0013201	0.000134124	0.000751662	0.000241648	8.0373e-05	0.00215787	0.000105062	0.000914519	0.000370172	5.86584e-05	3.48951e-05	0.000146686	2.37497e-05	0.000238554	0.000129234	4.14283e-05	2.71564e-05	0.00016356	0.000116524	0.000179475	5.7133e-05	0.000454538	0.000730222	0.000875194	0.000224783	0.00125338	0.000354866	0.000173585	2.52314e-05	0.000694881	0.000207155	3.29736e-05	9.50157e-05	3.77306e-05	9.13784e-05	7.6116e-05	1.09355e-05	0.000123398	4.68909e-06	0.000106459	0.000352786
183	N2-Acetyl-L-ornithine	0.000258912	0.000519499	0.00264488	1.87e-05	5.04876e-05	0.000114276	6.20518e-05	0.00018729	0.000776271	0.000688886	4.54375e-05	6.47571e-05	0.00073224	2.03503e-05	0.000960488	0.000344102	8.84647e-05	0.00118784	3.01097e-05	4.52722e-05	2.5812e-05	0.000705294	0.000755384	3.11224e-05	9.65795e-05	0.000437439	4.56596e-05	0.00380042	6.50836e-05	2.19773e-05	0.000326534	0.00026638	0.000254571	0.000519208	4.68762e-05	0.000358296	0.000406299	9.27033e-05	0.000118507	0.000269041	0.000112449	1.80513e-05	0.00179778	0.000466924	0.000438692	0.00184734	0.000177551	0.000792531
184		0.00071598	0.000405636	0.000392179	0.000371347	0.000426258	8.58826e-05	0.000292241	0.000326555	0.000589406	2.90718e-05	0.000653074	0.000141183	0.000322045	0.000386913	0.000450342	0.000122255	0.000364601	0.000836057	0.000409216	0.000324001	0.000598052	0.000346948	0.000393873	0.000351636	0.000369771	0.000460674	0.000589462	0.000993252	0.000796249	0.00013327	0.000100023	0.000634254	0.00071933	0.000445963	0.000707004	0.00150782	0.000737778	0.000255257	0.00015963	7.07671e-05	0.000119804	1.97245e-05	0.000641163	0.0010008	0.00015084	8.56093e-05	0.000581756	0.000307032
185	Creatinine	3.93846e-06	1.73216e-05	6.61019e-05	1.72342e-05	1.00766e-05	2.77691e-05	0.000101159	4.21355e-05	6.06702e-06	5.18394e-06	0.000246847	7.91208e-06	1.67491e-05	1.86797e-05	8.1339e-06	1.18393e-05	0.000212377	5.95537e-06	2.51718e-05	2.70734e-05	3.01213e-06	3.81838e-06	1.74546e-05	9.33478e-06	1.64396e-05	1.67055e-06	5.89058e-06	1.75477e-05	4.15669e-06	1.44162e-05	9.12593e-06	1.10052e-05	9.51237e-06	3.05738e-06	2.53958e-05	7.52669e-06	1.07673e-05	3.92792e-05	5.5348e-06	0.000127681	2.65546e-05	7.33245e-06	7.52381e-06	1.97744e-06	3.56896e-06	1.64122e-05	0.000215024	1.62124e-05
186	Maleic acid	1.57941e-05	7.78832e-06	2.31657e-05	9.75141e-06	1.88297e-05	5.00668e-05	1.17669e-05	4.32142e-06	1.87648e-05	3.03133e-05	1.00852e-05	1.42958e-05	2.58822e-05	3.00355e-05	1.61901e-05	4.24302e-05	3.09868e-06	2.55252e-05	1.61611e-05	1.70205e-05	2.29418e-05	2.68749e-05	1.91442e-05	1.80044e-05	4.05141e-05	7.71048e-06	2.28012e-05	2.4762e-08	1.28347e-05	2.98476e-06	1.5708e-05	1.1913e-05	9.27093e-06	5.52871e-06	1.19125e-05	1.10151e-05	2.07745e-05	1.12125e-05	2.01686e-05	5.93004e-05	3.16309e-05	6.87389e-05	2.33711e-08	2.50939e-05	3.75349e-05	2.55536e-05	2.30923e-08	2.00092e-05
187	N-Carboxyethyl-.gamma.-aminobutyric acid	4.13795e-05	5.66112e-05	0.000121572	8.0827e-05	7.92043e-05	3.97554e-05	9.24302e-05	5.5277e-05	9.66979e-05	3.12905e-05	7.06868e-05	0.000115116	0.000135337	2.88586e-08	0.000101251	6.11937e-05	4.4851e-05	8.67192e-05	7.65235e-05	0.000114617	4.90072e-05	0.000121302	5.6178e-05	9.00637e-05	5.25465e-05	3.04907e-05	7.35287e-05	0.000128216	6.43666e-05	8.17504e-05	6.42125e-05	0.000102304	7.9757e-05	9.954e-05	9.96537e-05	7.86181e-05	0.000139672	5.06022e-05	8.62566e-05	0.000112596	0.000128034	4.44332e-05	1.19925e-05	0.000106082	3.15527e-05	0.000109776	9.68117e-05	7.57283e-05
188	Isocaproic acid	0.000526127	0.00101606	0.000203556	0.000319782	0.000268132	0.000269497	0.00036507	0.000118271	0.000183733	0.000435213	0.000277153	0.000128689	0.000115982	0.000199289	0.000488438	0.000119583	0.000473969	0.000247281	0.00164521	9.98525e-05	0.000202875	0.000230902	0.00102704	0.00023022	0.000286825	0.00105489	0.000187512	0.00111671	0.00020189	0.00027753	0.000413239	0.000428591	0.000324983	6.23253e-05	0.000114826	8.16573e-05	0.000159271	0.000262693	0.00027992	7.94268e-05	0.00217418	0.000344059	0.000110979	0.000706084	0.000401903	0.000488386	0.000137196	0.000259847
189		0.00066439	0.000664318	0.000462101	0.000613018	0.000597511	0.000505344	0.000525127	0.000523601	0.000493159	0.000704858	0.000563338	0.000580958	0.000596123	0.000600075	0.000486581	0.000605063	0.00068755	0.000579124	0.000523995	0.000574849	0.000472382	0.000520136	0.000609453	0.000531565	0.000632037	0.000645221	0.000455646	0.000675219	0.000710274	0.000528431	0.000383851	0.000581031	0.000674824	0.000583173	0.000300356	0.000424945	0.000519305	0.000605381	0.000584713	0.000598815	0.000451185	0.000438325	0.00052889	0.000666934	0.000407742	0.000503252	0.0006105	0.000962651
190		6.4094e-05	6.42895e-05	5.55959e-05	0.000258685	0.000282015	5.93648e-05	8.10207e-05	1.43473e-05	5.5026e-05	0.000170041	3.0267e-05	9.37022e-05	7.55846e-05	2.88586e-08	6.51993e-06	3.6647e-06	0.000106856	5.51797e-05	2.19664e-08	3.01372e-05	1.4798e-07	2.39995e-08	6.92831e-05	2.1695e-07	4.06754e-06	0.000291904	3.9871e-05	0.00010395	0.000264484	0.000288633	2.30361e-08	9.79861e-07	0.000153762	7.97793e-05	8.68259e-08	8.06694e-06	6.69956e-05	2.49395e-05	2.69239e-05	6.91028e-05	0.000173156	2.19419e-08	6.23149e-05	3.3122e-06	3.75739e-05	6.41747e-05	2.0398e-05	0.000322776
191	Acetylglycine	7.85529e-05	1.16593e-05	5.47664e-05	1.93207e-05	2.2592e-05	8.74914e-05	3.59825e-05	5.7959e-05	5.22788e-05	3.83078e-05	3.77279e-05	2.30215e-05	8.56933e-05	6.22245e-05	0.000138242	5.45181e-05	9.56604e-06	0.000127842	2.79195e-05	3.71167e-05	4.44261e-05	7.83916e-05	8.91788e-05	0.000100269	0.000101739	1.17576e-05	4.76513e-05	1.32604e-05	2.75329e-05	2.9883e-06	9.35137e-05	3.60922e-05	1.57576e-05	5.89126e-05	4.21033e-05	5.64691e-05	6.97918e-05	4.36915e-05	3.50752e-05	0.000129979	3.32935e-05	2.90101e-05	1.26572e-05	5.5662e-05	4.38939e-05	0.000114452	1.76513e-05	3.98525e-05
192		6.4664e-05	4.37547e-05	3.53567e-05	4.14937e-05	2.63944e-05	1.10709e-05	1.59571e-05	2.21703e-05	4.48393e-05	1.4191e-05	5.26325e-05	1.91937e-05	5.48312e-05	5.25154e-05	6.02419e-05	3.04512e-05	2.95109e-05	3.26081e-05	4.04685e-05	3.64888e-05	2.74636e-05	6.08901e-05	1.4609e-05	5.69977e-05	3.98249e-05	4.57456e-05	4.74907e-05	5.21702e-05	6.11199e-05	7.15792e-05	3.58428e-05	8.67234e-05	2.30051e-05	2.73175e-05	3.38923e-05	6.62814e-05	4.39367e-05	1.88955e-05	1.60184e-05	1.96295e-05	2.2455e-05	5.263e-05	3.83651e-05	1.69414e-05	8.84097e-05	2.97897e-05	1.04742e-05	2.25734e-05
193	L-Valine	1.35949e-05	4.03052e-05	2.48194e-05	0.000120858	8.73084e-05	0.000184148	3.40893e-05	8.65762e-06	6.85274e-05	4.95079e-05	3.33821e-05	7.73929e-05	3.85697e-05	9.93276e-05	2.82563e-05	0.000310005	4.58504e-05	9.90778e-05	5.58531e-05	1.3515e-05	9.83389e-06	1.54442e-05	0.000103016	2.80736e-05	2.37027e-05	2.72558e-05	3.5753e-05	2.82605e-05	2.42677e-05	8.57625e-05	2.49922e-05	2.49402e-05	2.57679e-05	3.32394e-05	4.19802e-05	2.96944e-05	6.19933e-05	9.25973e-05	2.69621e-05	0.000188173	0.000142899	1.66425e-05	3.96147e-05	3.13574e-05	6.93293e-06	4.05281e-05	5.6662e-05	9.82998e-05
194		0.0308949	0.016957	0.01106	0.0188756	0.000865426	0.00925636	0.0213275	0.0193386	0.00624706	0.0142254	0.0282596	0.0189257	0.0012802	0.0272692	0.00378918	0.0142356	0.0194975	0.0071269	0.011104	0.00198058	0.00612627	0.0106483	0.00857122	0.00272202	0.0051784	0.0106703	0.0152971	0.00836166	0.0353208	0.0078706	0.0144886	0.0157757	0.0358346	0.0139686	0.00890592	0.0166465	0.00394335	0.0163836	0.0225978	0.00873746	0.0142002	0.0152833	0.0122481	0.0144969	0.0117785	0.00217636	0.0124735	0.0223061
195		6.52938e-05	8.62597e-05	2.76917e-05	3.61398e-05	4.37761e-05	2.40415e-05	4.2135e-05	1.54017e-05	7.71448e-05	5.15287e-06	6.50412e-05	2.35116e-05	2.70824e-05	2.29182e-05	6.05465e-05	8.6316e-06	4.19137e-05	0.000129994	3.36423e-05	1.83635e-05	2.69786e-05	6.84641e-05	4.10152e-05	3.55241e-05	2.72268e-05	3.97915e-05	9.88374e-05	9.30231e-05	4.52997e-05	1.2051e-05	1.03509e-05	2.45266e-05	6.43475e-05	3.31808e-05	0.000343245	0.000161753	8.91015e-05	1.46439e-05	1.65623e-05	1.23448e-05	2.89283e-05	3.94616e-05	8.42953e-05	9.38404e-05	1.40634e-05	0.000356797	0.000137362	2.26703e-05
196		4.77509e-06	0.000128095	0.000123267	8.80058e-06	4.1003e-05	0.00019063	8.80412e-05	2.87201e-05	0.000107661	3.46215e-05	3.6351e-05	0.000157749	7.74794e-05	0.000104219	0.000129902	5.84532e-05	1.79103e-05	0.000113755	6.15414e-05	6.75857e-05	6.13973e-05	0.000107845	3.95528e-05	6.83342e-05	9.46928e-05	1.82471e-05	0.000107532	8.12453e-05	9.72872e-05	0.000286807	8.8236e-05	8.3576e-05	4.63237e-05	2.50696e-05	2.61186e-05	3.22148e-05	0.000172087	3.03401e-05	3.44156e-05	0.000199329	0.000155919	9.3336e-05	9.33534e-05	1.95479e-05	1.09626e-05	0.000133644	5.38608e-05	0.000118057
197	2-Amino-1-phenylethanol	0.000110527	1.7494e-05	7.99447e-06	0.000196056	1.01295e-05	2.84949e-05	1.0411e-05	2.12426e-05	4.12655e-05	1.12956e-05	1.96019e-05	2.51677e-05	9.21145e-06	0.000211541	8.24931e-06	1.29666e-05	3.17128e-06	1.99985e-05	1.53326e-05	1.12029e-05	8.75447e-06	1.17658e-05	3.48939e-05	1.30364e-05	5.88872e-05	5.12717e-05	6.87484e-06	1.17829e-05	4.91151e-05	1.1836e-05	1.18696e-05	0.000168877	9.86926e-06	5.69843e-06	2.54201e-05	9.2549e-06	1.46065e-05	6.50993e-05	3.37935e-05	5.17973e-05	7.18016e-06	5.99092e-05	5.30834e-05	1.24952e-05	3.55567e-05	8.52944e-06	1.12761e-05	1.2186e-05
198		0.00149071	0.0154817	0.00214938	0.000536016	0.00892952	0.000617467	0.00714495	0.000825949	0.00156614	2.25252e-06	0.000536697	0.000808048	0.000283464	0.000400381	0.00231836	0.000785264	0.000703801	0.00126841	0.00144603	0.000467069	0.000439852	0.00074748	0.000534945	0.000718767	0.00339257	0.00126014	0.000167876	0.000366857	0.000105719	0.00161135	9.6714e-05	0.000249567	0.000369842	0.000106338	0.00072828	0.000225089	0.00121274	0.000450225	0.0005176	0.00302951	0.000602202	0.0119298	0.00330281	0.000372359	0.00295223	0.0170443	0.000848694	0.0033852
199		4.70801e-05	0.000499312	0.000814097	0.000107617	0.000169739	0.000565663	0.000268094	0.000269402	0.00130418	0.000269182	0.000201352	0.000388682	0.000119129	0.00084067	0.000120469	6.535e-05	0.000167849	0.000593001	0.000793943	0.00034749	0.000313764	0.000272273	0.00016654	0.000101498	0.000238978	8.96693e-05	0.000452872	0.000152523	0.000262357	0.000154305	8.21282e-05	0.000393585	0.000714223	0.000108722	0.000820971	0.000336096	0.000300339	0.000172808	0.000164152	0.000798121	0.00128058	0.000897683	9.98184e-05	0.000136277	0.000114241	0.000963123	0.000210957	9.57985e-05
200	DL-2,4-Diaminobutyric acid	1.21066e-05	7.99939e-06	1.60796e-05	1.48857e-05	3.36308e-05	7.49979e-05	2.12838e-05	1.12026e-05	7.3564e-06	2.27878e-05	1.00616e-05	3.74885e-05	2.8428e-05	2.01035e-05	2.52328e-06	1.44026e-05	4.47385e-06	7.04825e-06	1.23491e-05	2.00389e-05	1.13264e-05	2.1515e-06	3.80557e-05	3.12734e-06	1.15668e-05	1.04995e-05	2.48157e-05	2.51514e-05	2.23962e-05	1.05387e-05	5.52856e-06	1.88841e-05	1.27806e-05	1.18313e-05	6.33934e-06	9.77731e-06	4.00871e-06	1.9489e-05	1.38966e-05	2.85067e-05	3.03271e-05	2.05069e-05	9.23381e-06	1.05684e-05	2.23834e-05	7.05704e-06	2.50737e-05	4.32388e-05
201	D-Alanyl-D-alanine (D-Ala-D-Ala)	2.5211e-05	1.46125e-05	0.000115797	5.83643e-05	0.000196832	0.000223873	4.83758e-05	9.47647e-05	4.44563e-05	0.000116802	5.25063e-05	0.000152759	3.37903e-05	0.000111925	3.27845e-05	4.56582e-05	4.77272e-05	1.85504e-05	5.44202e-05	8.66216e-05	3.12246e-05	2.01263e-05	0.000135506	1.61576e-05	1.9124e-05	7.21703e-05	5.38011e-05	2.17227e-05	2.19587e-05	3.03775e-05	6.1945e-05	4.84121e-05	8.68852e-05	2.20876e-05	5.81947e-05	1.91712e-05	2.13416e-05	7.60081e-05	9.04705e-05	0.000163985	0.000171549	0.000119821	3.13871e-05	8.67749e-05	6.19327e-05	0.000133951	3.8421e-05	0.000315198
202	Bethanechol cation	0.000181095	0.000148231	0.000112359	0.000204464	0.000129904	0.000249055	7.17454e-05	0.000123892	0.000108644	0.000234913	0.00023959	0.000153708	0.00017089	0.000212462	0.000126427	0.000252888	0.000104194	0.000117634	0.00015256	0.000120609	0.000196928	0.000143302	0.000187423	6.19516e-05	0.000133239	0.000290047	0.00014609	0.000158034	0.000181556	0.000135207	0.000200515	0.000160262	0.000198941	0.000153506	0.000162064	0.000160492	9.602e-05	0.000128258	0.000163727	0.000256219	0.000127435	0.000186684	6.42207e-05	0.000153469	0.000164635	8.50507e-05	0.000176321	0.000137855
203	N6-Methyl-L-lysine	0.000569559	0.00311898	0.000460281	0.000543899	0.0010716	0.00142087	0.000730743	0.00150891	0.00112681	0.00109083	0.000493823	0.00242318	0.000683151	0.00236694	0.000583701	0.000727023	0.000465771	0.00119954	0.00116517	0.00153879	0.000656405	0.000508267	0.000453653	0.000467922	0.00104922	0.00063822	0.000689837	0.000256957	0.000295946	0.000512714	0.000739307	0.000404529	0.000550256	0.000339264	0.000819501	0.000650866	0.000391143	0.000476238	0.000588314	0.000791568	0.00555106	0.000939186	0.000677873	0.000596138	0.00118147	0.00214472	0.000272184	0.000960575
204		2.22614e-05	0.000149007	2.81573e-05	2.38349e-05	0.000136731	3.55036e-05	2.41416e-05	9.76856e-06	6.49186e-06	0.000120295	3.81148e-05	0.000102293	3.24937e-05	0.000102175	7.19096e-05	3.06137e-05	7.1534e-05	4.40978e-05	9.30038e-05	3.35157e-05	3.63589e-05	2.14797e-05	4.67611e-05	6.20405e-05	3.05384e-05	1.98841e-05	1.78048e-05	2.52653e-05	4.75728e-05	3.34289e-05	2.92556e-05	6.82602e-05	9.51291e-05	0.000284903	7.68046e-06	0.000107728	0.000110644	4.60475e-05	3.06175e-05	0.000137671	5.11694e-05	8.97867e-05	3.49251e-05	3.01917e-05	2.23244e-05	2.39874e-05	3.4214e-05	4.57669e-05
205	3-Mercaptopyruvic acid	1.02887e-05	2.0267e-05	3.91992e-05	1.75551e-05	1.54731e-05	1.10523e-05	1.00891e-05	4.00996e-06	6.78552e-06	4.07944e-05	1.40979e-05	1.33656e-05	9.92138e-06	3.35532e-05	2.32613e-05	2.66645e-05	1.04387e-05	2.0231e-05	1.15729e-05	3.28639e-05	3.50332e-05	1.94015e-05	1.39909e-05	1.91035e-05	1.33271e-05	1.10632e-05	1.78024e-05	1.06795e-05	1.14941e-05	8.22538e-06	1.87409e-05	4.00528e-05	2.44786e-05	2.49178e-05	1.38473e-05	1.49863e-05	6.35212e-05	2.45101e-06	8.53388e-06	2.40876e-05	1.55111e-05	2.65146e-05	2.04262e-05	3.28844e-06	2.00145e-06	4.85568e-06	1.0856e-05	2.04071e-05
206	Indole-3-carboxylic acid	3.14689e-06	2.87018e-05	1.63445e-05	1.1288e-05	9.88315e-05	7.76325e-06	1.10545e-05	0.000109239	0.000453628	0.000125533	2.06877e-05	4.09845e-05	4.9789e-05	6.16974e-05	2.56776e-05	3.97468e-06	1.10464e-05	6.60223e-05	0.000102349	3.65153e-05	3.93662e-05	6.94333e-05	1.59375e-05	6.7594e-06	3.58541e-05	8.5227e-06	4.09631e-06	5.35492e-05	1.37436e-05	5.21302e-05	5.28771e-06	7.3836e-05	8.41489e-05	0.000199996	2.8764e-05	2.46493e-05	4.61324e-05	1.63431e-06	1.06846e-05	0.000883558	0.000266826	4.24955e-05	0.000354599	1.96197e-05	7.22911e-06	0.000114637	4.75707e-05	2.28691e-05
207	DL-2-Aminoadipic acid	0.000165687	0.000257746	0.00021442	0.000177116	0.000218872	0.000432788	0.000169014	0.000316863	0.000114008	0.000256037	0.000121037	0.000208256	0.000278528	0.000306516	0.000299716	0.000502996	0.000272317	0.000148453	0.000116016	0.000171065	0.000157769	0.000250841	0.000331103	0.000238673	0.000278996	0.000122391	0.000131004	0.000136389	0.000143824	0.000226551	0.000297512	0.000269891	0.000207324	0.000142974	0.00015786	8.54546e-05	0.000127916	0.000193828	0.000256738	0.000225009	0.000216688	0.000637645	0.00026421	9.94743e-05	0.000591778	0.000110772	0.00035056	0.000213582
208	L-Carnitine	0.0136611	0.0237067	0.0051734	0.0114559	0.0117382	0.00779632	0.00816567	0.00507953	0.0228869	0.020312	0.0135719	0.0226165	0.00123802	0.00464163	0.0109838	0.00217297	0.0093246	0.0204587	0.0164414	0.00214741	0.00186166	0.00701229	0.015296	0.00538522	0.0118108	0.00545234	0.00972237	0.0151018	0.00178973	0.00889494	0.00198667	0.00141923	0.0186724	0.00818747	0.0106436	0.0142831	0.0313258	0.00530411	0.00433924	0.0103634	0.0158906	0.00167121	0.0115982	0.00881373	0.000970181	0.0194591	0.0021023	0.00352565
209		3.15302e-05	1.75988e-05	1.22839e-05	2.445e-05	2.1672e-05	2.09772e-05	1.46779e-05	2.62744e-05	8.39796e-06	1.31064e-05	1.32844e-05	2.77314e-05	1.67846e-05	1.57497e-05	1.03994e-05	2.87122e-05	2.79551e-05	1.01897e-05	1.99798e-05	1.83327e-05	2.88373e-05	1.81461e-05	1.62945e-05	1.00632e-05	1.73975e-05	7.0653e-05	1.89282e-05	2.40989e-05	8.23013e-06	4.12129e-05	1.118e-05	1.64199e-05	2.16299e-05	3.95775e-05	1.02504e-05	1.70304e-05	1.28075e-05	2.4897e-05	3.88263e-05	5.28055e-06	5.20978e-06	1.18097e-05	7.22227e-06	4.28354e-05	3.17662e-05	2.44329e-06	1.45058e-05	1.23546e-05
210	Gly-Ser	2.29817e-06	4.70418e-07	1.30797e-05	1.07768e-07	1.66757e-06	9.45015e-06	3.238e-06	9.2484e-06	1.17105e-05	1.44991e-07	2.49205e-06	2.58484e-06	3.38373e-06	2.88586e-08	9.40891e-06	1.09955e-07	9.95699e-07	2.33128e-06	2.2961e-05	7.16681e-06	3.23053e-06	8.59655e-06	1.3705e-06	2.50988e-05	3.14172e-06	3.65257e-06	4.1052e-06	1.89046e-06	1.30127e-07	2.53252e-08	2.46492e-05	1.07535e-05	1.9541e-06	2.33751e-06	2.74949e-05	1.50207e-05	1.66988e-06	3.41469e-06	3.27151e-07	5.68379e-06	2.07965e-06	1.58625e-05	5.64591e-07	1.27838e-06	2.13603e-06	7.67544e-06	1.52584e-06	1.3228e-07
211	2-Butoxyethanol	2.32171e-06	9.1981e-06	8.37934e-07	7.6563e-06	7.62171e-06	2.09519e-05	2.30438e-07	4.46839e-06	2.59571e-07	5.44451e-06	2.85219e-06	4.32713e-06	4.80486e-06	2.16814e-05	8.46115e-06	4.36322e-06	5.74575e-06	2.49408e-06	1.52163e-06	3.17061e-06	3.97193e-06	5.36156e-06	1.07791e-06	2.54829e-06	8.49556e-06	3.02683e-06	3.48964e-06	6.58676e-06	6.03136e-06	1.27973e-06	2.8325e-06	7.35015e-06	2.27601e-06	4.32952e-06	2.65277e-06	2.49862e-06	2.6264e-08	4.05845e-06	6.03203e-06	1.87707e-06	1.33727e-07	3.94518e-06	1.99988e-06	7.6566e-07	6.28239e-06	3.11707e-08	3.41239e-06	1.04522e-05
212	Deoxygalactonojirimycin	0.000288591	1.43499e-05	2.82705e-05	2.73301e-05	3.58893e-05	0.000504785	0.0003967	6.5818e-05	1.3748e-05	0.000300282	2.05406e-05	0.000354818	1.66035e-05	2.36198e-05	1.26122e-05	3.55295e-05	1.99917e-05	1.67906e-05	0.000172005	2.11255e-05	3.67273e-05	0.000111354	4.21636e-05	1.42531e-05	0.000337777	2.13068e-05	2.65293e-05	0.00013028	5.64199e-05	1.65838e-05	2.52154e-05	1.82597e-05	2.75123e-05	0.000161462	2.12167e-05	1.38615e-05	1.96334e-05	8.32506e-05	8.06654e-05	7.16455e-05	0.000302085	1.89418e-05	3.22972e-05	2.02102e-05	1.47067e-05	2.51461e-05	3.60882e-05	0.000149285
213	Nicotine	0.010193	6.86669e-05	5.92124e-05	5.48205e-05	4.42436e-05	0.00141946	0.00659799	0.02175	0.000138129	0.00039421	0.000126011	0.00526411	0.000218249	0.000169821	0.000173339	6.41326e-05	0.000174782	0.000127956	0.00130753	7.08711e-05	0.000148032	0.0151008	7.31949e-05	0.000145023	0.0163608	9.75481e-05	0.000120372	0.0108264	0.0240393	0.000250714	0.000153822	0.000194443	7.40686e-05	0.0121487	0.000206153	0.000219776	0.000115927	0.00912074	0.00102234	4.38624e-05	0.000325467	7.30714e-05	0.038689	2.247e-05	0.000217894	5.42569e-05	0.000658606	0.000671305
214	Acetylcysteine	6.57313e-05	6.22014e-05	7.28254e-05	5.2859e-05	5.39974e-05	2.96147e-05	5.70721e-05	7.26807e-05	8.83094e-05	1.77587e-05	5.56879e-05	5.95807e-05	7.91421e-05	6.00661e-05	8.36509e-05	5.23384e-05	5.25243e-05	9.19761e-05	5.20353e-05	6.66997e-05	6.311e-05	6.98445e-05	6.26557e-05	6.09528e-05	6.12035e-05	5.15997e-05	6.68639e-05	6.9196e-05	6.52735e-05	8.0033e-05	6.19364e-05	6.00203e-05	6.56832e-05	5.66846e-05	7.86647e-05	6.78169e-05	8.46255e-05	6.50887e-05	6.957e-05	8.89553e-06	2.83397e-08	4.58232e-05	3.37607e-05	4.20214e-05	5.94377e-05	8.19026e-06	6.02694e-05	7.71153e-05
215		0.000100707	0.0002519	0.00020542	0.000384169	0.000290391	0.000456376	0.000157783	0.000142168	6.85179e-05	0.000109881	0.000221567	0.000628521	0.000721409	4.87706e-05	0.000557942	0.000190852	0.000144476	0.000280644	0.000123072	0.000257669	0.000224251	6.25298e-05	0.000496739	0.000383639	9.5508e-05	0.000231022	0.000369393	0.00030434	0.000160946	0.000166612	0.000440112	0.000766311	0.000182474	0.000213463	4.32642e-05	0.000112687	9.28052e-05	0.000196386	0.000217645	0.000112848	0.000367143	9.06877e-05	0.000193748	5.72374e-05	0.000620377	9.99829e-05	0.000210715	0.000230624
216	L-2-Aminobutyric acid	1.76924e-05	7.94386e-06	1.86839e-05	1.38367e-05	1.48567e-05	5.50829e-06	4.56691e-05	4.6435e-05	9.11116e-06	1.20011e-05	3.703e-05	7.86809e-06	7.09555e-05	1.31971e-05	4.97506e-05	9.12781e-05	3.36227e-05	1.35101e-05	5.21205e-05	5.18215e-05	0.000142126	7.76301e-05	2.30546e-05	5.86978e-05	2.38507e-05	3.42954e-05	2.35564e-05	2.57563e-05	2.91864e-05	9.24825e-06	9.83573e-05	4.79406e-05	1.57527e-05	4.99377e-05	3.75338e-05	5.1024e-05	2.50725e-05	5.62559e-05	0.000124886	4.16125e-06	2.20294e-06	8.68536e-05	2.68185e-05	4.60726e-05	7.97832e-05	1.64193e-05	9.91095e-05	3.99769e-06
217	Erythritol	0.000113253	0.0001351	4.19633e-05	3.77197e-05	3.04449e-05	5.93514e-05	4.17539e-05	0.000119255	7.657e-05	3.83905e-05	0.000125912	6.14614e-05	0.00015349	0.000124199	0.000110914	6.79244e-05	3.40592e-05	0.000111144	0.000102883	5.39041e-05	8.48046e-05	0.000108314	8.70439e-05	0.000132965	0.000135464	9.2972e-05	0.000102714	0.00011596	9.45039e-05	0.000222991	0.000122075	0.000117204	5.36879e-05	6.6465e-05	0.000155134	0.000127771	0.000103594	4.2085e-05	9.86091e-05	9.29078e-05	7.06905e-05	0.00012124	9.24855e-06	4.9672e-05	0.000206856	4.39003e-05	0.000191725	3.56537e-05
218	trans-2-Hydroxycinnamic acid	6.51224e-05	5.77419e-05	0.000163844	0.000134206	0.00017223	5.28615e-05	0.000105871	8.21543e-05	5.21928e-05	2.20397e-05	0.000133986	0.000142212	7.22591e-05	3.12832e-07	9.54166e-05	0.000138226	8.17732e-05	7.75311e-05	0.000104983	5.88841e-05	5.71186e-05	7.87978e-05	0.000133234	9.92448e-05	0.000128145	2.01903e-05	0.000110411	0.000109224	6.09208e-05	5.85273e-05	0.000200739	0.00011001	0.000129654	6.55731e-05	5.03369e-05	0.000162888	8.64194e-05	5.06622e-05	8.86203e-05	7.41014e-05	0.000144638	0.000260768	0.000426007	0.000128792	0.000271628	6.17206e-05	0.000111433	8.65191e-05
219	Picolinic acid	9.03816e-05	5.46916e-05	8.03141e-05	2.49849e-05	8.83242e-05	9.32414e-05	6.76788e-05	0.000101063	5.18816e-05	0.000180082	6.45076e-05	7.17569e-05	6.27171e-05	7.41047e-05	7.44312e-05	8.3653e-05	7.45114e-05	9.40325e-05	7.07564e-05	0.000103861	8.43977e-05	7.34383e-05	5.47765e-05	6.92027e-05	4.08457e-05	0.000160856	9.56283e-05	7.53348e-05	0.000149889	5.34787e-05	8.89128e-05	5.31833e-05	9.67042e-05	9.23682e-05	6.45452e-05	9.25858e-05	9.12879e-05	7.39619e-05	0.000121484	8.08532e-05	0.00011429	0.00014103	6.73345e-05	4.41972e-05	0.000126219	5.52542e-05	0.000104914	0.000109775
220	Dulcitol	5.49899e-06	2.38573e-06	1.78614e-05	1.95277e-06	6.51488e-06	6.13246e-06	2.31542e-06	2.79405e-06	1.72523e-05	5.23583e-06	1.67538e-06	5.70193e-06	6.1581e-06	3.24363e-06	1.06269e-05	3.01037e-06	2.17811e-06	1.20034e-05	2.30825e-06	8.37719e-06	4.97215e-06	7.28079e-06	1.1353e-05	2.61218e-06	1.8286e-06	2.8719e-06	6.95388e-06	4.33925e-06	1.91102e-06	9.84049e-06	2.09793e-06	3.1035e-06	4.59599e-06	3.20944e-06	3.58669e-06	6.08521e-06	1.16434e-05	3.38225e-06	3.79614e-06	7.16488e-06	1.25906e-05	9.12187e-07	6.11693e-06	5.92065e-07	2.32501e-06	1.36706e-05	6.51139e-06	4.64762e-06
221		6.63446e-05	2.90684e-05	0.000105986	2.75827e-05	4.61187e-05	1.79368e-05	2.09165e-05	2.97419e-05	0.000321087	1.0376e-05	1.77527e-05	4.46955e-05	2.21039e-05	3.79386e-05	6.7139e-05	2.66484e-05	7.31649e-06	0.000190485	6.44929e-05	3.00631e-05	1.46462e-05	0.000257077	3.21368e-05	4.83142e-05	1.04685e-05	1.93059e-05	3.41534e-05	2.46187e-05	1.03147e-05	3.39707e-05	2.38224e-05	9.13808e-05	3.39069e-05	1.63402e-05	0.000166034	3.87583e-05	2.12337e-05	4.24275e-05	2.06728e-05	2.295e-05	1.24851e-05	5.2693e-05	2.47577e-06	0.00018164	6.4722e-05	0.000313239	3.63881e-05	8.16461e-06
222	7-Methylxanthine	0.000195179	0.000194183	0.000194336	0.00020769	0.000232954	0.000298134	0.000130761	0.000164957	0.000286844	0.000406041	0.000256075	0.000200035	0.000257777	6.7893e-05	0.000306379	0.000130467	0.0002015	0.000198125	0.0002018	0.000240613	0.000235233	0.000271891	0.000166183	0.000413344	1.59631e-05	0.000325126	0.000231406	0.000203111	0.000267232	0.000343516	0.000220983	0.000292306	0.000306081	0.000310477	0.000176561	0.000287	0.000263016	0.000233969	0.000160398	0.000169421	0.000258818	0.000178309	0.000270373	0.000141508	0.000324708	0.000317712	0.000228836	0.000349481
223	Acetoacetic acid	1.53368e-05	2.18704e-06	1.42582e-05	9.95824e-06	6.8956e-06	4.44518e-06	8.40476e-06	1.70731e-05	1.82857e-05	1.04024e-05	1.30103e-05	1.59057e-05	8.73924e-06	5.55903e-06	7.16879e-06	1.04303e-05	1.58815e-05	1.2756e-05	1.2536e-05	1.5382e-05	9.03948e-06	9.89032e-06	2.42109e-05	1.31755e-05	3.10183e-06	1.71556e-05	1.29202e-05	8.76067e-06	1.43965e-05	8.63232e-06	1.87274e-05	2.26234e-05	1.06259e-05	1.2834e-05	4.59829e-06	1.68786e-05	8.49772e-06	3.93695e-06	6.71735e-06	1.37688e-05	6.14096e-06	8.98728e-06	2.06641e-05	1.34162e-05	1.46774e-05	1.30009e-05	2.02051e-05	1.18172e-05
224		0.00705756	0.0145559	0.0180679	0.0125576	0.0154459	0.0201237	0.0141346	0.00772417	0.0160767	0.014768	0.00960071	0.0126174	0.020236	0.0123118	0.0124916	0.00437336	0.00608613	0.0179542	0.0120639	0.0188531	0.0136859	0.0117139	0.0187321	0.0053622	0.01117	0.0117646	0.0157262	0.0196952	0.0138127	0.0180743	0.00582323	0.00532501	0.0115063	0.0102079	0.0129767	0.0119487	0.0147741	0.004204	0.00778208	0.0185208	0.0197228	0.0139797	0.0122711	0.00359118	0.00577529	0.0184647	0.0138076	0.0201631
225		0.00153686	0.00314444	0.00484329	0.0032057	0.00394156	0.00392635	0.00312327	0.00274302	0.00245518	0.00565381	0.00245385	0.00272813	0.00476521	0.000531589	0.00325177	0.00119295	0.00259658	0.0023832	0.00421175	0.00601854	0.00580248	0.00481855	0.00408382	0.00116931	0.00221391	0.00462343	0.0053932	0.00441309	0.00255485	0.00427264	0.00043057	0.000940936	0.00394814	0.00312492	0.00415997	0.00313707	0.00357693	0.00154876	0.00134502	0.00363213	0.00300274	0.00656932	0.00187855	0.000420957	0.0015052	0.00172028	0.00205114	0.00509584
226	L-Phenylalanine	0.00115969	0.00118736	0.00128	0.00214192	0.0026924	0.00230772	0.00141503	0.000875279	0.00176898	0.00198779	0.00182929	0.00202257	0.00153103	0.00165932	0.00195323	0.00162609	0.00143487	0.00149367	0.00157987	0.00110035	0.00144908	0.00128578	0.00231906	0.00137065	0.00129514	0.00129804	0.00179552	0.00143721	0.00126335	0.00119915	0.00179142	0.00132821	0.00174449	0.000996133	0.00109025	0.00235805	0.00128194	0.00112935	0.00166321	0.00175697	0.00239658	0.00152818	0.00222137	0.00120759	0.00199792	0.00147759	0.00185742	0.00169009
227	1-Methylxanthine	1.52913e-05	1.59823e-05	1.62556e-05	1.57557e-05	1.87286e-05	2.42068e-05	1.05933e-05	1.31718e-05	2.43348e-05	3.27416e-05	2.0989e-05	1.58803e-05	2.08474e-05	1.94297e-05	2.55973e-05	1.12444e-05	1.6341e-05	1.61195e-05	1.60552e-05	1.95317e-05	1.89405e-05	2.12841e-05	1.29238e-05	3.22824e-05	3.77113e-05	2.82804e-05	1.68705e-05	1.63944e-05	1.90267e-05	2.7598e-05	2.02e-05	2.23361e-05	2.50514e-05	2.55991e-05	1.35586e-05	2.23778e-05	2.25384e-05	2.00157e-05	1.45685e-05	1.43621e-05	2.18081e-05	1.47516e-05	2.10719e-05	3.58302e-05	2.52211e-05	2.54154e-05	2.23509e-05	3.0053e-05
228	4-Methoxyphenylacetic acid	6.44335e-06	2.56343e-08	1.08671e-05	2.24666e-08	3.93619e-07	2.83301e-08	1.48232e-06	1.75863e-06	5.97328e-06	8.28666e-06	1.0398e-06	1.70672e-06	2.80685e-06	7.11519e-07	3.9315e-06	5.37511e-06	2.07396e-08	4.56991e-06	2.36871e-06	8.30911e-06	2.03049e-06	1.31331e-05	7.60379e-06	2.78855e-06	1.48648e-06	3.30167e-06	5.10176e-06	1.24464e-07	6.36574e-06	2.53252e-08	2.13227e-06	1.66114e-06	8.28665e-07	1.65801e-06	7.85727e-06	2.02174e-06	2.75685e-06	3.70142e-06	1.68727e-06	3.49671e-06	9.50379e-07	1.7156e-06	2.21424e-06	2.73799e-06	1.70896e-06	3.27609e-06	3.96558e-06	3.7726e-06
229		0.00306022	0.0046919	0.00289264	0.00280209	0.00475471	0.00489193	0.00342786	0.00281092	0.00150357	0.00608588	0.0175661	0.0030761	0.00450199	0.00543473	0.0025955	0.00611125	0.0043631	0.00188334	0.00469792	0.00407962	0.0020882	0.00156944	0.00394422	0.00251811	0.00372876	0.00445059	0.00285059	0.00570132	0.00381688	0.00545749	0.00513224	0.00541436	0.00453789	0.00220542	0.00296116	0.00286286	0.00371378	0.00260944	0.00339	0.00877805	0.00276507	0.00406421	0.00224244	0.00344207	0.00275648	0.00132006	0.00517698	0.00741702
230	3-Mercapto-2-butanone	1.50461e-05	1.12225e-05	9.72977e-06	2.06313e-05	1.48893e-05	1.47002e-05	2.72834e-05	1.31222e-05	1.28869e-05	2.68971e-08	2.23221e-05	2.44893e-05	0.000230773	1.45021e-07	9.2452e-06	4.23967e-05	1.56743e-05	1.3059e-05	2.32074e-05	1.81572e-05	1.78529e-05	2.22118e-05	1.60427e-05	3.11763e-05	2.96387e-05	2.22142e-05	7.49535e-06	2.34988e-05	1.86501e-05	1.49155e-05	0.000210441	1.79867e-05	3.27238e-05	2.54354e-05	1.11304e-05	1.87862e-05	5.95046e-06	1.45274e-05	2.26425e-05	1.77315e-05	2.12158e-05	5.87068e-06	9.70401e-06	2.32273e-05	2.5507e-05	4.20918e-06	1.30662e-05	1.78316e-05
231	(R)-3-Hydroxybutyric acid	2.34726e-05	1.58304e-05	3.34994e-05	1.44604e-05	2.46899e-05	4.49121e-05	2.06284e-05	2.57352e-05	2.0056e-05	5.77101e-05	2.18344e-05	2.06446e-05	3.57695e-05	4.34348e-05	3.16611e-05	2.75744e-05	2.98531e-05	2.06028e-05	2.08858e-05	3.61253e-05	2.53396e-05	2.98454e-05	3.24064e-05	3.20801e-05	2.78842e-05	3.33305e-05	3.94909e-05	3.68005e-05	3.57913e-05	3.01418e-05	3.45476e-05	2.94059e-05	2.8788e-05	3.17252e-05	3.48184e-05	3.09863e-05	2.91212e-05	3.93323e-05	2.78104e-05	5.35967e-05	4.03777e-05	2.09959e-05	2.24538e-05	3.53499e-05	2.86984e-05	2.31764e-05	2.72226e-05	3.47313e-05
232		0.00584345	0.00684361	0.00323396	0.0162248	0.0224847	0.00700504	0.0170006	0.0110615	0.00479951	0.0018624	0.0038572	0.00132543	0.0119948	0.000453778	0.00141441	0.0087333	0.0184547	0.00185738	0.00904718	0.00996515	0.0096295	0.000860821	0.00551389	0.00602677	0.0117917	0.0138102	0.0205159	0.00164495	0.00212018	0.00174818	0.0104218	0.0118148	0.00436309	0.00783816	0.00191026	0.00185838	0.0087003	0.00346728	0.00965358	0.00448927	0.00119694	0.00175572	0.0187981	0.000259798	0.0014505	0.00229383	0.00223797	0.000623052
233	Uric acid	3.07758e-06	1.61087e-06	1.36835e-06	2.24666e-08	2.25148e-08	1.96332e-07	4.98335e-07	4.59521e-06	3.80466e-06	2.68971e-08	1.64425e-06	8.6965e-07	5.0966e-06	3.36769e-06	2.98326e-06	9.42961e-07	1.0643e-06	4.37298e-06	2.58175e-06	3.6543e-06	3.64696e-06	2.18517e-06	2.16782e-07	2.3703e-06	4.04372e-06	1.5082e-07	3.51745e-06	1.40038e-06	2.76111e-06	2.53252e-08	2.30361e-08	3.29238e-06	7.66548e-07	2.20872e-06	3.28411e-06	2.85059e-06	5.41582e-06	3.47354e-07	2.44742e-08	2.6608e-08	4.07051e-06	1.88817e-07	2.69446e-06	2.24819e-06	3.10964e-06	3.46455e-06	3.63307e-06	3.34602e-07
234	DL-.alpha.-Phenylglycine	0.000112087	7.01124e-05	0.00010082	0.000225305	0.000171278	0.000189117	0.000312805	0.000158422	5.56538e-05	0.000443702	0.00013356	0.00113066	8.67815e-05	0.000716631	5.81467e-05	9.8557e-05	0.000122302	0.000266443	0.000148729	0.000449807	0.000121845	8.38689e-05	7.08283e-05	5.21808e-05	0.000119224	0.000118498	0.00011298	8.69741e-05	9.09456e-05	0.000153316	8.87847e-05	7.23096e-05	0.000474084	8.25967e-05	0.000613917	0.000111252	8.97507e-05	5.34078e-05	6.9596e-05	0.000213161	0.000535818	6.00594e-05	0.000639086	3.70505e-05	7.45173e-05	5.76993e-05	0.00010263	0.000267699
235		0.000343941	0.000136532	0.000453206	0.00113525	0.000236701	0.000271654	0.000272553	0.00033301	0.000429224	0.000263969	0.000453745	0.000418628	0.000439281	0.000527167	0.000288429	0.000318467	0.000772431	0.000254356	0.000264581	0.000578559	0.000117062	0.000306685	0.000337129	0.000195524	0.000144505	0.000364479	0.000215438	0.000187291	0.000234677	0.000567249	0.000469292	0.000139001	0.000327682	0.00045847	0.000427703	0.000286913	0.000330948	0.000483425	0.000342022	0.000406189	0.000196358	0.00014148	0.00048	0.000855542	0.000648435	0.000285233	0.000469778	0.000722861
236	(-)-Norephedrine	0.00040468	0.000338482	0.00025342	0.000577849	9.70236e-05	0.00064242	0.000550923	0.000503904	6.58888e-05	0.000372231	0.00151035	0.000649902	0.000392121	0.00179038	0.000153726	0.000555856	0.000650924	0.000203897	0.0015121	0.000484568	0.000281479	0.000327607	0.000224698	0.000542795	0.000466211	0.000403777	0.000558924	0.000215095	0.000430239	0.000969548	0.000890051	0.000415155	0.000537235	0.00150491	0.00043755	0.000409873	0.000217527	0.000617611	0.00105537	0.000383022	0.000312478	0.000734533	0.000775645	0.000543108	0.000357437	0.000241004	0.000711231	0.00023459
237		0.000307848	0.000109503	0.00091021	0.00138891	0.000531802	0.000708006	0.000535342	0.000217256	0.000114024	0.00130542	0.000124964	0.00249192	0.000801088	0.00327177	0.000574221	0.00165018	0.000943384	0.000445656	0.00049402	0.00134654	0.000197376	0.00126725	0.000130328	8.19729e-05	0.000512476	0.00111544	0.000815245	0.000346279	0.00064199	0.00121656	0.000335633	0.000345267	0.000862877	0.000812101	0.000862192	0.000575517	0.000815828	0.000192519	0.000146077	0.00251076	0.000937201	9.28488e-05	0.00385993	6.74302e-05	0.000147575	5.825e-05	0.000595629	0.00144257
238		0.000616299	7.6055e-07	2.01727e-05	2.24666e-08	1.60882e-05	0.000672913	0.000860089	0.000214466	5.38757e-06	0.000247683	2.15261e-08	0.000744661	2.78143e-06	2.88586e-08	4.51021e-06	2.19343e-08	2.07396e-08	7.0538e-06	0.000203295	1.51759e-05	1.62489e-05	9.42921e-05	5.25831e-06	2.36261e-08	0.000646074	5.93771e-07	9.19131e-07	0.000140266	0.000113422	1.0449e-06	2.30361e-08	6.73401e-06	2.17242e-08	0.000487032	9.43977e-06	1.42075e-05	1.0371e-05	0.000178145	7.32596e-05	1.61209e-05	8.62021e-05	1.02456e-06	0.000172458	2.82488e-07	2.17162e-08	4.13273e-06	9.75103e-06	0.000202325
239		0.000464572	0.00239289	0.00167984	0.000256497	0.00078053	0.000289047	0.000645541	0.000397185	0.00196716	0.000237818	0.00102737	0.000133262	0.000567633	0.000240026	0.00374771	0.000297356	0.000514304	0.00120238	0.000929089	0.000117329	0.000421418	0.000527595	0.000439083	0.00079669	0.00118606	0.000469708	0.000867327	0.000433604	0.00082285	5.7483e-05	0.000452441	0.000519666	0.000408914	0.00105946	0.000995185	0.00096779	0.000388089	0.000312718	0.000274694	0.000395836	4.11933e-05	0.00192258	0.00054111	0.000400016	0.000398873	0.00101881	0.000208147	0.000165378
240	Indoleacrylic acid	3.64836e-05	0.000145485	0.000101671	5.8181e-05	0.000421458	0.000228161	5.43348e-05	9.13241e-05	8.13402e-05	2.23774e-05	5.07676e-05	0.000462937	0.000812811	1.00105e-05	5.69608e-05	6.78785e-05	9.41885e-05	0.000132799	6.96761e-05	0.000492851	0.000118953	0.000124418	0.000136585	0.000153507	0.000107136	0.000126478	0.00017111	3.45708e-05	0.000377407	0.000878436	0.00028793	0.000777549	0.000459943	3.77894e-05	4.72569e-05	2.2535e-05	2.26058e-05	0.000113147	2.12805e-05	0.000729105	0.000308751	0.000105978	0.000199418	1.58408e-05	0.000634401	0.00037363	0.000320757	0.000736948
241	3-Methylhistamine	9.57319e-06	2.2117e-05	9.04139e-06	2.34193e-05	2.09216e-05	2.09743e-05	1.27569e-05	1.31878e-05	1.37009e-05	1.95867e-05	1.63301e-05	1.42353e-05	1.20525e-05	5.00103e-05	2.1002e-05	1.74457e-05	2.6473e-05	1.33371e-05	1.74378e-05	9.42859e-06	1.49874e-05	1.4087e-05	1.31101e-05	1.62326e-05	1.51313e-05	1.8926e-05	1.54603e-05	1.34316e-05	2.00147e-05	1.14077e-05	2.52555e-05	1.95805e-05	1.16068e-05	1.20822e-05	1.16475e-05	2.68217e-05	1.16266e-05	1.14764e-05	1.465e-05	3.00278e-05	1.25354e-05	3.48877e-05	1.00209e-05	1.31319e-05	3.95212e-05	1.07426e-05	1.53955e-05	1.48248e-05
242		0.000277958	0.000404076	0.000563597	0.00092119	0.00041744	0.000153695	0.000400326	0.000232519	0.00111041	0.000237922	0.000448752	0.000236159	0.000201459	0.000626153	0.00016479	0.000229037	0.00020437	0.000389028	0.000466211	0.000629154	6.632e-05	0.000237897	0.000150211	0.00139508	9.98997e-05	0.000524204	0.000401032	0.000225864	0.000307423	0.000497343	0.00172438	0.00326889	0.000700276	0.00040705	0.000554099	0.000401242	0.000323226	0.000672323	0.000234113	7.4529e-05	0.000255092	0.00157838	0.000341584	0.000221595	0.00126413	6.25243e-05	0.000255189	0.000368918
243		0.0062793	0.00944072	0.00857571	0.00937302	0.00709244	0.00524861	0.00492351	0.00830148	0.00522415	0.00916545	0.00576506	0.00817173	0.00674919	0.00499823	0.00622809	0.00468357	0.00454514	0.00738339	0.00528606	0.0108647	0.00540223	0.00621464	0.011836	0.00638843	0.00884654	0.00495883	0.00622327	0.00628325	0.00943939	0.0116902	0.00531265	0.00981798	0.0050459	0.00862529	0.007209	0.00652151	0.00640402	0.00515249	0.00484487	0.00603687	0.004582	0.00386311	0.00511543	0.00818672	0.00376527	0.00664699	0.0058832	0.0055156
244	3-Methylhistidine	0.0244452	0.00046097	0.00998617	0.0186022	0.0126154	0.00484964	0.00509126	0.00669652	0.00838844	0.00272201	0.01147	0.00605488	0.025915	0.00688563	0.045056	0.010852	0.00391152	0.034271	0.00801442	0.0294973	0.00806711	0.00950788	0.00634669	0.0245166	0.00523941	0.00553328	0.0228785	0.00892156	0.00700584	0.00807753	0.00751522	0.0209159	0.00591978	0.00538616	0.0293161	0.0119293	0.032339	0.00717992	0.0150311	0.0232677	0.0171134	0.00217722	0.0116192	0.00443368	0.00564574	0.00540426	0.0286422	0.0125483
245	1-Methylhistidine	3.75393e-05	1.08637e-05	2.91591e-05	3.3046e-05	3.32619e-05	2.413e-05	3.09247e-05	3.28198e-05	2.94651e-05	4.18631e-06	4.57912e-05	3.86726e-05	4.29702e-05	6.33661e-06	2.82278e-05	4.68106e-05	3.29456e-05	4.10765e-05	2.61203e-05	3.07631e-05	2.78477e-05	1.94356e-05	0.000179794	2.37235e-05	3.45052e-05	2.53358e-05	3.66088e-05	5.91585e-05	3.61117e-05	3.21266e-05	1.69761e-05	2.41487e-05	4.31453e-05	3.0038e-05	4.34181e-05	7.58863e-05	4.33034e-05	3.0522e-05	3.79932e-05	4.43862e-05	4.3257e-05	8.25516e-06	4.21517e-05	4.76957e-05	1.61711e-05	1.1645e-05	2.79825e-05	3.50933e-05
246	Azelaic acid	0.000131884	0.000202138	0.000355031	0.00014434	0.000397876	0.000437766	0.000229744	0.000117323	0.000275649	0.000126535	0.000195651	0.000211311	0.000273552	0.000234943	0.000295643	0.000157119	0.000233765	0.000493359	0.000347905	0.000179065	0.000159679	0.000351876	0.00028223	0.000111392	0.000197641	0.000156637	0.000472559	0.000267298	0.000441107	0.000184541	0.000104729	0.000123768	0.000236523	0.000180057	0.000241532	0.000318038	0.000303973	0.000175052	0.000161505	0.00044197	0.000237949	7.5242e-05	0.000144988	0.000197539	7.78921e-05	0.00033543	0.000246509	0.000279847
247		0.000844031	0.0011543	0.0014554	0.000960413	0.00116478	0.00137953	0.000333657	0.000761379	0.00133638	0.00139037	0.00137367	0.00115878	0.00219011	0.000922437	0.00195584	0.00096353	0.000734378	0.00117149	0.000743638	0.00167191	0.000875174	0.000992468	0.00111661	0.000972416	0.000728161	0.00192069	0.00127613	0.000649825	0.00122668	0.00218556	0.00114839	0.00131745	0.00143624	0.00168628	0.000647479	0.00158274	0.00110509	0.00144562	0.000910533	0.00112453	0.00152646	0.000675969	0.000780505	0.00024776	0.00197463	0.00148051	0.00128869	0.0015552
248	Histamine	6.81793e-06	9.07501e-05	0.00126462	3.73568e-06	1.15492e-05	3.6799e-05	2.1185e-05	0.000124941	2.55611e-05	5.0281e-06	4.24658e-05	4.83854e-05	7.27129e-05	0.000194456	1.90064e-05	1.5024e-05	1.08386e-05	3.10741e-05	7.19295e-05	3.82229e-05	2.97047e-05	2.15882e-05	7.86918e-05	1.34977e-05	0.000141466	4.92386e-06	2.34461e-05	4.67498e-05	3.18874e-05	1.32891e-05	4.67239e-06	3.49441e-05	2.71982e-06	3.87768e-06	0.00022632	7.18497e-05	2.28363e-05	0.000123145	3.98352e-05	0.000361056	1.48882e-05	2.08842e-05	5.67964e-05	7.66752e-06	5.4358e-06	2.45151e-05	4.5534e-05	1.00808e-05
249		1.41085e-05	0.000194084	9.66615e-05	0.000118343	7.63559e-05	0.000496099	9.18043e-05	0.000138925	1.88269e-05	3.14211e-05	0.000188312	3.41147e-05	0.000159655	0.00011859	3.52705e-05	0.000394986	0.00018585	7.88342e-05	0.000218016	0.000141123	0.000154392	1.68481e-05	0.00013644	2.84542e-05	3.98863e-05	6.32793e-06	0.000550577	0.000232143	0.000162738	3.29286e-05	3.29481e-05	0.000106302	1.82482e-05	7.32284e-05	0.000164149	0.000178841	0.000234127	8.33735e-05	3.87046e-05	6.83389e-05	6.39083e-05	2.29942e-05	0.000103352	4.02139e-05	2.53692e-05	1.87553e-05	6.42509e-05	5.75774e-05
250	N-(omega)-Hydroxyarginine	1.55039e-05	8.1311e-05	4.53195e-05	8.56318e-06	3.34124e-05	4.91333e-05	1.66841e-05	0.000221626	2.374e-05	5.56661e-05	0.000168648	6.33994e-05	3.84884e-05	0.000268108	5.73296e-05	3.22335e-05	2.75563e-05	9.11833e-06	3.92075e-05	5.5623e-06	1.75779e-05	2.63972e-05	0.000117817	8.12711e-05	5.56533e-05	8.73587e-06	2.18958e-05	5.61889e-05	3.89448e-05	4.19828e-05	8.22658e-06	2.68663e-05	2.03257e-05	2.10926e-05	0.000246016	4.22587e-05	4.54853e-05	2.5028e-05	2.13728e-05	0.00011445	2.62797e-05	1.97776e-05	1.00485e-05	1.16196e-05	2.97813e-05	4.68117e-05	1.32031e-05	8.47223e-06
251	Arecoline	0.000284379	0.000115904	0.000231359	0.000226354	0.000287481	0.000315072	0.000153246	4.73741e-05	8.33209e-05	0.000364228	0.000325887	0.000124398	0.000380531	0.000108351	0.000113599	0.00015827	0.00022761	0.000117378	0.000123592	0.000258579	0.000101372	4.38462e-05	0.000142434	0.00012015	0.000305788	0.000215577	0.00021114	0.000289141	7.12534e-05	0.000113154	0.000382766	0.00036593	0.000523406	0.000132299	0.000138344	8.35514e-05	0.000140224	0.000204428	0.00048513	0.0002836	0.000284428	0.000299294	0.000101463	7.40713e-05	0.000216915	0.000283932	0.000194179	9.96353e-05
252		1.27325e-05	2.20885e-05	0.000105729	0.00020399	3.82636e-05	7.54314e-05	4.13832e-05	6.53993e-05	2.89515e-05	2.51054e-05	0.000154284	7.07234e-05	6.90561e-05	4.42964e-05	5.891e-05	2.28599e-05	5.69477e-05	0.000141039	0.000154652	3.25978e-05	1.71305e-05	8.58158e-05	1.79815e-05	2.97813e-05	0.000107622	1.64698e-05	0.000880587	0.000309567	5.46725e-05	1.9711e-05	3.6785e-05	5.83594e-05	0.000186916	4.41496e-05	0.000318891	3.7106e-05	0.000119736	7.80812e-05	0.000106524	0.000753514	0.000114723	3.77307e-05	0.000236557	0.000118719	3.76193e-06	4.34979e-05	6.9922e-05	1.97567e-05
253	Hexanoylglycine	3.58666e-05	2.96545e-05	0.000102895	0.000224848	5.5578e-05	2.76725e-05	5.97176e-05	3.62499e-05	2.44435e-05	1.49827e-05	2.34441e-05	1.36823e-05	4.06627e-05	1.1246e-05	3.64193e-05	2.00891e-05	7.20327e-05	1.54495e-05	3.52487e-05	0.000225881	2.33755e-05	4.94348e-05	1.7828e-05	0.000119559	2.70882e-05	3.48717e-05	1.51764e-05	4.20827e-05	4.22052e-05	1.87531e-05	4.63296e-05	0.000215871	1.66839e-05	5.65673e-05	9.12512e-06	1.72452e-05	1.69428e-05	1.95166e-05	9.38585e-06	3.95252e-05	0.000154711	7.40545e-06	0.000150955	1.0213e-05	0.000187967	4.28234e-05	4.70175e-05	2.92547e-05
254	DL-Arginine	2.44142e-05	1.85959e-05	2.735e-05	3.49604e-05	3.03896e-05	2.42272e-05	2.33659e-05	2.46823e-05	3.32339e-05	2.53656e-05	3.01429e-05	3.29338e-05	3.5765e-05	2.31111e-05	2.31822e-05	3.86156e-05	3.54721e-05	2.06884e-05	2.90723e-05	2.4902e-05	2.13924e-05	2.27944e-05	3.04727e-05	2.34971e-05	2.47032e-05	7.58908e-05	2.21694e-05	3.79302e-05	5.83211e-05	3.29098e-05	3.0755e-05	3.42271e-05	3.87853e-05	3.32324e-05	2.90949e-05	2.8332e-05	5.36426e-05	2.90386e-05	2.85724e-05	3.27409e-05	1.49122e-05	1.76352e-05	2.42933e-05	5.12618e-05	3.61117e-05	1.71359e-05	3.05643e-05	4.09901e-05
255		0.00447231	0.0037656	0.0107771	0.00886546	0.0114268	0.012694	0.0103525	0.00693423	0.0133611	0.0166898	0.00268314	0.0113181	0.00176654	0.0108961	0.00302287	0.00403459	0.00764606	0.0120314	0.0074697	0.014917	0.000756643	0.00144219	0.00238519	0.0033777	0.00108687	0.00357856	0.0124853	0.000707952	0.00476994	0.00351321	0.0066875	0.0102256	0.00953734	0.00839742	0.00822839	0.00848809	0.00906985	0.00875228	0.00362823	0.00546755	0.0208715	0.0103801	0.000994381	0.0100551	0.0116692	0.0163072	0.00499213	0.00558603
256	Pyrrole-2-carboxylic acid	5.37808e-05	5.47374e-05	9.20457e-05	9.29876e-05	0.000108215	0.000114433	3.84423e-05	3.25556e-05	0.000136243	4.38881e-05	7.63525e-05	5.2949e-05	8.23048e-05	6.75179e-05	0.000113241	6.3174e-05	3.18288e-05	9.58535e-05	4.37391e-05	7.95679e-05	5.18614e-05	0.000113298	5.26149e-05	7.60952e-05	3.29722e-05	8.69148e-05	5.54457e-05	2.54691e-05	3.83618e-05	0.000119228	5.63701e-05	5.04793e-05	8.27979e-05	6.79296e-05	5.95503e-05	0.000175162	0.000113525	6.47956e-05	3.2109e-05	7.76567e-05	6.91848e-05	5.55423e-05	3.21757e-05	3.27945e-06	8.25863e-05	0.000125337	5.79629e-05	0.000113824
257		0.000111938	5.71186e-05	0.000523931	4.62084e-05	0.000139351	0.000108136	0.000113056	5.42073e-05	0.000124692	0.000169012	7.86196e-05	4.0465e-05	5.14061e-05	0.000118913	0.000132566	0.000463217	0.000108929	6.71997e-05	0.000345669	0.000643798	0.00105463	0.00032338	0.00022632	7.09753e-05	0.000105551	0.000529358	0.000196962	0.000100845	0.00115287	5.51825e-05	4.63947e-05	4.17384e-05	4.45616e-05	9.28488e-05	0.000216193	0.000103794	7.63679e-05	0.000185696	4.78619e-05	2.61112e-05	0.000110478	0.00031027	0.000111802	0.000213692	6.21789e-05	0.000112667	0.000139848	3.31645e-05
258	L-Aspartate	7.64302e-05	3.5281e-05	0.000179709	4.10579e-05	8.14707e-05	0.00019784	5.06229e-05	8.18905e-05	9.59506e-05	0.000130615	4.23294e-05	5.80837e-05	0.000123747	0.000119022	0.000119167	0.000167579	1.54974e-05	0.000127086	8.86569e-05	9.84158e-05	0.000109098	0.000122643	9.251e-05	0.000107731	0.000155254	3.38064e-05	0.000112577	2.12073e-05	5.30192e-05	1.28884e-05	8.48146e-05	5.66798e-05	3.96372e-05	6.74171e-05	0.000100324	8.07914e-05	0.000100513	5.31939e-05	8.12254e-05	0.000584349	0.000137737	0.000277286	1.46199e-05	0.000118013	0.000157704	0.000140419	2.96982e-05	8.24481e-05
259	L-Arginine	0.000780519	0.00269806	0.00162372	0.00119502	0.00180361	0.0025501	0.00153112	0.000997355	0.00165311	0.00175311	0.00244158	0.00120775	0.00165678	0.00285627	0.00121676	0.00110785	0.00146671	0.00119088	0.0014991	0.000774767	0.00133078	0.000921276	0.00121062	0.00213395	0.00339589	0.00086462	0.00177501	0.000710261	0.00102773	0.00140482	0.00120635	0.000896932	0.00087545	0.00101579	0.00118701	0.000988119	0.00102141	0.00134881	0.00138867	0.00204904	0.00315608	0.00193645	0.0134774	0.000911864	0.00166351	0.00153474	0.000720362	0.00179722
260	trans-2-Phenylcyclopropylamine	0.000367085	0.000301271	0.00107698	0.000827851	0.0011429	0.00135189	0.00105285	0.000614633	0.00152895	0.002126	0.000208216	0.00111232	0.000147652	0.0010422	0.000244603	0.000324891	0.000658406	0.00122218	0.000653063	0.00189606	6.31463e-05	0.000122021	0.000190397	0.000276417	8.79733e-05	0.000293461	0.00140964	4.84256e-05	0.000376678	0.000283514	0.000550153	0.00105054	0.00089539	0.000800676	0.000713552	0.000772471	0.00080435	0.000837781	0.000290634	0.000479069	0.00307096	0.00105769	6.66659e-05	0.000930978	0.00141062	0.00201911	0.000402889	0.000471131
261		0.0118494	0.0205014	0.0191467	0.0111366	0.010583	0.0180011	0.0171703	0.0155657	0.0162288	0.0141342	0.00933834	0.0166528	0.0154417	0.0245117	0.0169235	0.0104922	0.0081971	0.0181142	0.0165817	0.0243198	0.0290879	0.0174692	0.020116	0.0177144	0.011713	0.00934952	0.0163674	0.0173557	0.0119584	0.0164568	0.0303549	0.00934944	0.0152475	0.0148277	0.0245016	0.0261092	0.0159825	0.0131394	0.0127541	0.0148114	0.025611	0.0127421	0.0112718	0.0132345	0.0127374	0.0298367	0.0238372	0.0142364
262		0.00606834	0.00827207	0.0062008	0.00791532	0.00585024	0.00908361	0.00777939	0.0118312	0.00387518	0.00688506	0.00667697	0.0125685	0.00455672	0.0151512	0.00548064	0.00630876	0.00581206	0.00438412	0.00664085	0.00946504	0.00617318	0.0055797	0.00844404	0.00611637	0.00716723	0.00680372	0.00550267	0.00706376	0.0061606	0.0064052	0.00628688	0.00706036	0.00622841	0.00652144	0.00822525	0.00659843	0.00454157	0.0102827	0.00790299	0.00622389	0.00914709	0.00765952	0.00561347	0.0061782	0.00715593	0.0109925	0.00488372	0.00452354
263		5.04338e-05	1.60629e-05	3.21301e-05	3.95721e-05	5.91741e-05	7.03853e-05	4.20112e-05	2.8858e-05	1.37345e-05	6.03193e-05	5.87125e-05	3.21123e-05	2.74996e-05	2.50485e-05	3.41991e-05	8.27498e-05	4.03232e-05	3.17216e-05	4.60436e-05	4.10844e-05	6.37348e-05	2.91678e-05	5.72096e-05	1.54155e-05	3.83207e-05	0.000146202	3.26139e-05	7.70412e-05	0.000106329	5.95503e-05	5.33323e-05	9.75219e-05	5.53181e-05	5.6399e-05	2.15143e-05	4.35556e-05	1.53187e-05	8.20632e-05	6.07373e-05	7.66528e-05	3.6189e-05	7.22387e-05	1.97601e-05	8.0517e-05	0.000115128	2.28344e-05	6.01823e-05	4.71532e-05
264	Guanidinosuccinic acid	5.74038e-05	3.05517e-05	0.000173532	3.33993e-05	4.31619e-05	3.97783e-05	6.31181e-05	0.000184736	0.000132674	9.92329e-05	2.30603e-05	5.28486e-05	0.000102036	7.52083e-05	0.000341444	0.000292739	0.000130999	6.12742e-05	4.82404e-05	8.58245e-05	7.96035e-05	6.60647e-05	6.89013e-05	0.000253806	6.52551e-05	4.38486e-05	8.68833e-05	0.000109532	9.10096e-05	0.000158252	0.000233355	0.000403308	0.000105133	8.06898e-05	0.000137924	3.63022e-05	4.09131e-05	0.000125991	7.41415e-05	0.000111717	0.000164892	4.65593e-05	5.43904e-05	4.44079e-05	0.000200344	0.000119673	0.000157131	0.000100276
265	Phenylacetylglycine	0.000245873	8.42096e-05	0.00015824	0.000269871	0.000211987	0.000164518	0.000145031	0.000201122	8.79897e-05	0.000244334	0.000122578	0.000163251	0.000234253	0.000201539	8.00735e-05	0.000195303	0.000206246	9.78342e-05	0.000136057	0.000198019	0.000160719	7.67237e-05	0.000170273	0.00018371	0.000143077	0.000130205	0.000258237	0.000512818	0.000329417	0.000164489	0.000139822	0.000144995	0.000137473	0.000174896	9.38631e-05	0.000152223	0.00012337	0.000273794	0.000343393	0.000282056	0.000228084	9.30309e-05	0.000283142	4.75876e-05	0.000251241	5.23241e-05	0.000227489	0.000224218
266	L-Citrulline	0.000350597	0.00064591	0.000481922	0.000866212	0.000789621	0.000743573	0.00102293	0.000599406	0.000786136	0.00020981	0.000600673	0.000552457	0.000709369	0.000541798	0.000591905	0.000433662	0.000558894	0.000887316	0.000553002	0.000298256	0.000320472	0.000577796	0.000404754	0.000792154	0.000411137	0.000326541	0.000628032	0.000522347	0.000320782	0.000453744	0.000266499	0.000272122	0.000833452	0.00134843	0.000541561	0.000432627	0.000534762	0.000383615	0.000438337	0.000668288	0.000593577	0.000272987	0.000429238	0.000733418	0.000208539	0.000575215	0.000402824	0.000636981
267		0.000179731	8.4622e-05	7.42054e-05	0.000156189	0.000171874	0.000153781	0.000165763	0.000108089	5.52829e-05	0.00027739	0.000133205	0.000212236	9.90335e-05	0.000174758	2.50375e-08	8.4113e-05	0.000141411	6.8036e-05	0.000108446	0.000106227	7.3673e-05	2.39995e-08	0.000165421	4.11761e-05	9.29299e-05	0.000169197	9.09735e-05	0.000154675	0.000114524	9.55598e-05	0.000305063	0.000280058	0.000134581	0.000184874	3.70732e-05	0.000150057	6.65233e-05	0.000126036	0.000137506	0.000190664	0.000154176	0.000167169	7.37413e-05	0.000135253	0.00029396	0.000136535	0.000102626	0.000215917
268	D-Glucuronate	1.85633e-05	7.68621e-05	1.05981e-05	2.63871e-05	8.64909e-05	1.93122e-05	6.45107e-06	2.7444e-06	1.02719e-06	3.98797e-05	9.24988e-06	3.72029e-05	7.63777e-06	3.16551e-05	1.41685e-05	5.84107e-06	4.30885e-05	1.09562e-05	1.61567e-05	6.96317e-06	2.04818e-06	2.94388e-05	1.5807e-05	1.02038e-05	1.71006e-05	1.89566e-05	1.45922e-06	5.9073e-06	1.68854e-05	8.04364e-06	5.01215e-06	2.3247e-06	9.26658e-07	1.5677e-05	6.23998e-06	1.39004e-06	2.98973e-05	8.19367e-06	9.16542e-06	6.17078e-05	4.73126e-05	9.87209e-06	4.8305e-05	1.67558e-05	3.0261e-06	1.4492e-05	3.23407e-06	1.90729e-05
269		8.83248e-06	2.22666e-05	2.71459e-05	1.27601e-05	0.000186168	3.68436e-05	5.15358e-06	0.000152852	4.22476e-05	1.07533e-05	1.19576e-05	5.90351e-05	5.30639e-05	3.29523e-05	5.69098e-05	3.31368e-05	2.00096e-05	6.19255e-05	5.02397e-05	4.82353e-06	3.4772e-05	2.35313e-05	2.61338e-05	1.6806e-05	4.3066e-05	1.60581e-05	2.50134e-05	4.63759e-05	1.71807e-05	5.91589e-06	1.4166e-05	6.83709e-05	0.000122477	1.62979e-05	3.57907e-05	5.47354e-05	7.90447e-05	4.5622e-05	2.36573e-05	5.38105e-05	6.73992e-06	2.14704e-05	0.000173708	1.1403e-05	7.02176e-05	0.000233893	9.24151e-05	2.82053e-05
270	CITIOLONE	0.000953715	0.000421913	0.000560617	0.00168006	0.00125923	0.00118284	0.00053079	0.000506495	0.000759614	0.000518583	0.00155901	0.000639011	0.000923537	0.00109933	0.000785804	0.00149338	0.000657964	0.000606736	0.000816361	0.000611574	0.000937972	0.000992975	0.00058909	0.00081226	0.000534064	0.00125803	0.000600365	0.000679148	0.000597385	0.000831637	0.00136279	0.0012752	0.00112387	0.000941859	0.000612649	0.00133988	0.000991086	0.00105558	0.000584202	0.00067179	0.000506144	0.0015217	0.000459731	0.000649913	0.00143463	0.000432885	0.00093192	0.00118164
271	D-Pinitol	3.07199e-05	1.03392e-05	2.13033e-05	3.67137e-05	2.73279e-05	1.84661e-05	1.97076e-05	2.56313e-05	1.10345e-05	2.75656e-05	1.65269e-05	2.08261e-05	3.02428e-05	2.70102e-05	1.05481e-05	2.56377e-05	2.83091e-05	1.33204e-05	1.66177e-05	2.71933e-05	1.98495e-05	1.7224e-05	2.30329e-05	2.35857e-05	1.70813e-05	1.64514e-05	3.48436e-05	6.91249e-05	3.93147e-05	2.07996e-05	1.74047e-05	1.82255e-05	1.74331e-05	2.11758e-05	9.51455e-06	1.8298e-05	1.62949e-05	3.69479e-05	4.46729e-05	3.71315e-05	2.99901e-05	1.41045e-05	3.94406e-05	6.28753e-06	3.22103e-05	6.99428e-06	3.00498e-05	2.97122e-05
272	Terpineol	1.61662e-05	9.65076e-06	1.0599e-05	1.46669e-05	1.6069e-05	2.201e-05	1.32661e-05	1.01672e-05	8.43234e-06	2.43119e-05	1.25673e-05	2.48838e-05	1.4998e-05	1.79945e-05	1.44926e-05	7.97762e-06	1.29833e-05	8.44371e-06	8.7933e-06	1.14659e-05	7.37377e-06	1.17062e-05	1.8576e-05	3.24521e-06	8.49862e-06	1.4335e-05	1.16994e-05	1.44903e-05	2.05303e-05	1.41041e-05	2.74762e-05	2.55779e-05	1.24667e-05	1.70391e-05	3.31787e-06	1.36614e-05	8.16249e-06	1.4726e-05	1.26385e-05	1.93729e-05	1.61811e-05	1.54907e-05	9.65403e-06	1.11615e-05	2.51414e-05	1.45302e-05	1.22297e-05	2.20135e-05
273		0.00211857	3.43486e-06	5.65648e-06	2.34113e-05	3.31211e-05	0.00118662	0.00167196	0.0117427	1.11368e-05	0.000590234	0.000101037	0.000907575	6.39192e-05	1.23789e-05	1.49209e-05	2.5003e-05	0.00016253	1.29248e-05	0.00151675	1.85495e-05	8.74854e-05	0.00904093	6.96909e-05	5.01361e-06	0.00273461	2.27825e-05	2.83068e-05	0.00246116	0.000949676	0.000100367	2.22862e-05	5.9983e-05	0.000160411	0.0016407	7.73431e-05	8.63472e-05	6.04458e-05	0.000792193	0.000414855	9.15072e-05	0.00147524	1.71917e-05	0.00177545	3.52932e-05	4.74102e-05	3.85575e-06	0.000172394	0.000726343
274		0.000129802	3.50457e-05	1.38088e-05	1.22328e-05	2.14676e-05	0.00039505	0.00037253	0.000597635	5.52362e-06	0.000245685	2.16667e-05	0.000242951	3.72497e-06	2.07421e-05	1.34513e-06	5.80164e-06	8.27037e-06	3.27207e-05	0.0001214	2.50369e-05	2.71241e-05	0.000637496	3.13067e-05	1.23227e-05	0.000181829	2.51776e-06	9.26764e-06	9.03565e-05	8.71218e-05	1.19632e-05	1.31558e-05	4.77839e-05	8.31475e-06	3.91716e-05	2.9278e-05	3.29098e-05	3.80527e-05	5.33031e-05	5.02597e-05	3.48086e-05	0.000359135	3.74759e-05	1.39405e-05	4.06493e-06	1.36421e-05	1.80686e-05	2.23539e-05	7.47041e-05
275		1.67746e-05	9.96778e-05	6.27974e-05	5.16679e-06	2.81953e-05	1.54487e-05	1.20588e-05	4.86906e-06	1.17551e-05	8.38824e-06	4.97e-05	3.3166e-05	0.000363686	1.21729e-06	0.000127644	5.46565e-05	3.55611e-05	4.07729e-05	0.000269713	2.31764e-05	0.000142078	3.02487e-05	5.24631e-05	4.92007e-05	0.000113713	1.22959e-07	3.89093e-05	2.05089e-05	8.05726e-06	1.62429e-05	2.16666e-06	7.00135e-05	9.20003e-05	0.000457095	2.98906e-05	0.000123934	0.000127375	6.5993e-05	8.58154e-05	9.03757e-05	5.70538e-05	0.000133734	0.000392865	2.61934e-05	5.23288e-06	7.12317e-06	7.3403e-05	1.53419e-05
276	5-Hydroxytryptophol (5HTOL)	3.07003e-05	2.73545e-05	3.1385e-05	1.31917e-05	1.10311e-05	1.05954e-05	7.82811e-06	0.000154967	8.86535e-06	1.78975e-05	2.01467e-05	1.99763e-05	4.26119e-05	1.09399e-05	2.36817e-06	5.22865e-05	1.151e-05	6.84286e-06	1.70988e-05	4.19231e-05	5.94305e-05	7.66555e-06	7.99398e-05	2.07812e-05	7.68677e-05	2.89042e-05	2.80535e-05	2.89774e-05	7.77471e-05	4.02735e-06	1.14881e-05	7.4813e-06	2.65752e-05	2.02917e-05	1.89105e-05	4.11358e-06	2.75318e-05	2.0639e-05	2.97254e-05	8.01085e-06	4.80953e-05	1.19187e-05	2.30359e-05	1.96001e-05	9.80551e-06	1.07112e-05	2.90127e-05	1.84141e-05
277		0.00014951	0.000308416	0.000440446	0.000781677	0.000249607	0.000660844	0.000205432	0.000411224	5.98899e-05	0.000113825	0.000451654	0.000298854	0.000779759	5.41526e-05	0.000318476	0.000489897	0.000244632	0.000142144	0.000101726	0.000398011	0.000250895	2.901e-05	0.000489247	0.000331533	0.000608678	0.000354935	0.000399076	0.00014591	0.000476373	0.000537557	0.000796212	0.000464286	0.000694659	0.00031593	0.000109282	0.000118266	0.000132412	0.000288112	0.000397878	0.000414635	0.000323594	0.000376942	0.00055115	3.00442e-05	0.000606872	0.000148219	0.000417431	0.00143694
278		0.000143806	0.000169662	0.00020888	0.000159882	0.00015559	0.000186679	0.000164594	0.000122261	0.000195819	0.000182469	0.000127739	0.00016701	0.000193391	0.000164146	0.000212656	0.000119746	0.000122753	0.00020574	0.000121292	0.000213328	0.000147878	0.000176224	0.000168521	9.82547e-05	0.000115833	0.000172929	0.000155681	0.000146802	0.000166371	0.00018546	9.83973e-05	0.000123503	0.000147632	0.000121253	0.000180984	0.000161577	0.000205174	0.000127936	0.000134583	0.000175405	0.000211521	0.000107936	0.000174094	0.00010451	0.000139302	0.00024975	0.000142279	0.000187269
279	D-Glucono-1,5-lactone	3.74159e-07	4.82264e-06	2.1816e-06	2.24666e-08	5.26643e-07	2.83301e-08	1.10131e-06	4.58877e-07	1.28002e-07	2.68971e-08	2.86178e-06	1.1544e-06	2.55122e-05	2.88586e-08	8.83403e-06	3.76977e-06	2.19861e-06	2.39184e-06	1.94897e-05	1.05092e-06	1.04206e-05	1.4121e-06	2.31799e-06	2.81403e-06	9.30386e-06	2.32319e-08	1.23996e-06	5.92179e-07	2.4393e-08	3.15363e-07	1.3352e-07	1.04303e-06	5.86046e-06	3.24693e-05	1.07042e-06	8.73087e-06	9.07001e-06	4.08807e-06	5.59429e-06	5.16415e-06	2.71133e-06	1.02592e-05	3.06824e-05	1.24248e-06	2.17162e-08	3.11707e-08	3.68806e-06	2.67961e-08
280	3-Aminobenzoic acid	0.000181753	3.95798e-05	4.85309e-05	2.53425e-05	2.82111e-05	0.000212731	0.000176132	7.65538e-05	2.33931e-05	0.000130142	7.08259e-05	0.000274739	5.42363e-05	5.02365e-05	1.9141e-05	3.43627e-05	2.31403e-05	3.92675e-05	8.54855e-05	3.26226e-05	1.59906e-05	5.11066e-05	4.64359e-05	2.94682e-05	0.000393133	2.81921e-05	4.20308e-05	4.62823e-05	3.53231e-05	3.14725e-05	3.8468e-05	5.08106e-05	3.02885e-05	0.00013616	4.11987e-05	1.10057e-05	3.70547e-05	5.49275e-05	7.40935e-05	0.000105142	8.7885e-05	2.64605e-05	2.66296e-05	2.53274e-05	9.03387e-05	2.12916e-05	4.40171e-05	5.52098e-05
281	Pro-Val	0.00207245	7.98635e-06	6.70513e-06	8.96351e-06	1.02779e-05	0.00396645	0.00240516	0.00323847	1.03199e-05	0.00408233	8.31178e-06	0.00213374	4.58365e-06	1.05649e-05	7.71942e-06	7.60297e-06	3.14163e-05	1.62102e-05	0.00193738	7.92565e-06	8.86665e-06	0.00459573	1.41725e-05	1.85204e-06	0.00141585	8.38599e-06	5.57599e-06	0.00115541	0.000934809	5.22266e-06	4.22854e-06	1.09307e-05	6.46339e-06	0.000628659	5.23183e-05	1.57468e-05	5.89988e-07	0.000906003	0.000163164	2.58608e-05	0.00250229	1.96841e-05	0.00175566	6.19796e-06	9.26321e-06	2.06827e-05	4.55299e-05	0.000653433
282		0.000821881	0.00049024	0.000300727	0.00091654	0.000715669	0.000583061	0.000544077	0.000457241	0.000288865	0.000796192	0.000859582	0.0004926	0.000541597	0.000531628	0.000307705	0.000756028	0.000830833	0.000485588	0.000814534	0.000417184	0.000475029	0.000745741	0.000717145	0.000953991	0.000786089	0.0011768	0.000715661	0.000820869	0.000894903	0.00043573	0.000820093	0.00102834	0.000722085	0.000947362	0.000344447	0.000634854	0.000614763	0.000721271	0.00082853	0.000575184	0.000383329	0.000582841	0.000526234	0.00079955	0.000740108	0.000228362	0.00125729	0.000696351
283	L-Histidinol	6.63969e-07	5.8433e-06	5.71489e-06	7.01552e-07	4.78274e-07	1.55833e-06	2.40656e-06	1.57209e-06	2.68043e-06	2.68971e-08	1.36588e-06	6.40938e-07	1.1028e-05	2.88586e-08	7.77217e-06	5.58997e-06	2.15868e-06	6.13623e-06	1.06983e-05	4.22451e-06	8.20164e-06	9.57511e-07	7.4689e-06	8.09186e-06	3.54467e-06	2.32319e-08	6.22979e-06	6.094e-06	3.88317e-06	3.99519e-06	7.5399e-06	4.80022e-06	2.0667e-06	1.82899e-05	4.78437e-06	3.88866e-06	4.93213e-06	2.14238e-06	2.28377e-06	8.11389e-06	4.64358e-06	4.24215e-06	1.78079e-05	3.27375e-06	2.26403e-06	6.72603e-06	4.53269e-06	2.07377e-06
284	Alpha-D-Glucose	4.71405e-05	9.78782e-06	1.02114e-05	7.17689e-06	8.12375e-06	7.04827e-06	8.83577e-05	7.8849e-05	3.73812e-06	1.17887e-05	1.85388e-05	5.8197e-05	1.14446e-05	4.47136e-06	4.0409e-06	1.66661e-05	1.70365e-05	3.54316e-06	5.17631e-05	1.13979e-05	2.32447e-05	8.59127e-06	1.08147e-05	1.30055e-05	3.22011e-05	3.0013e-06	1.81055e-05	3.74392e-05	3.00673e-05	5.22953e-06	2.08263e-05	1.78277e-05	7.74978e-06	1.31494e-05	4.51682e-06	8.26525e-06	4.92594e-06	2.80159e-05	2.76336e-05	9.37912e-06	0.000122857	3.36676e-05	3.92116e-05	7.09795e-05	1.83887e-05	6.82681e-06	1.28622e-05	1.52009e-05
285		0.000602352	0.000387595	0.000364754	0.00122244	0.00102479	0.0005172	0.000495041	0.000468225	0.000310481	0.000695562	0.00091349	0.00048325	0.000469721	0.000672694	0.000302567	0.000473612	0.000612955	0.000305821	0.000662113	0.000832118	0.000529582	0.000449909	0.000468953	0.000929807	0.000516044	0.0010546	0.000953666	0.000865481	0.0011105	0.000968843	0.000330991	0.000829092	0.00164308	0.00129581	0.000787576	0.00068505	0.000722989	0.000510834	0.000597721	0.000671434	0.000341433	0.00117615	0.00127243	0.000334012	0.000457656	0.000189543	0.000519405	0.000508372
286	1,7-Dimethylxanthine	5.13539e-05	0.000243229	1.87152e-05	2.52421e-05	2.4606e-05	0.000385918	7.50889e-05	4.91378e-05	2.47749e-06	6.33291e-05	3.39592e-05	8.47866e-05	2.06701e-05	3.39763e-05	2.48e-05	0.000111792	0.000140455	1.18335e-05	5.4524e-05	2.38868e-05	0.000102257	2.30102e-05	3.11234e-05	1.52199e-05	8.61331e-05	1.87676e-05	0.000199463	0.000709439	0.000391433	2.05012e-05	2.80589e-05	7.37574e-05	2.24083e-05	4.74041e-05	2.78887e-05	2.54938e-05	0.000175049	5.77122e-05	4.97067e-05	4.98926e-05	3.06291e-05	3.77791e-05	4.35051e-05	1.23173e-05	1.53941e-05	9.85666e-06	0.000188088	3.07372e-05
287	7-Methyluric acid	5.17361e-05	4.57818e-06	1.31366e-05	4.18425e-06	7.66379e-07	6.32732e-06	8.18652e-06	6.8789e-05	7.16148e-05	2.33116e-05	2.15261e-08	3.71291e-06	3.33387e-05	1.39569e-05	6.7968e-05	3.04559e-05	2.46925e-05	4.77981e-05	3.80029e-05	5.24551e-05	5.85134e-05	3.7931e-05	6.43179e-07	6.96622e-05	4.4185e-05	1.96212e-06	3.88372e-05	3.02858e-06	3.32293e-05	5.41193e-06	7.48502e-05	8.40366e-05	1.46515e-06	4.79364e-05	4.74315e-05	8.93065e-05	2.74691e-05	6.46152e-05	4.99477e-05	7.60548e-05	3.67927e-05	3.71302e-05	2.10805e-06	1.91449e-05	5.50573e-05	2.92236e-05	6.77052e-05	3.35416e-06
288	L-Tyrosine	0.000352894	0.000605808	0.000263976	0.000780239	0.00103592	0.000384112	0.000619285	0.000456752	0.000269302	8.36202e-05	0.000750692	0.000813365	0.000404457	2.13254e-05	0.000551512	0.000785599	0.000490164	0.000420001	0.000594906	0.000330018	0.000333315	0.000423244	0.000750002	0.000549917	0.000736253	0.000104493	0.000611067	0.000626232	0.00031752	0.00031325	0.00116386	0.00061489	0.000662329	0.000364244	0.00026962	0.00088591	0.00043111	0.000563998	0.000501721	0.000420773	0.000829386	0.00161642	0.0022179	0.000729966	0.00163784	0.000529958	0.00063666	0.000437232
289	2-Hydroxy-3-methylbutyric acid	0.000760823	0.00013256	3.48143e-05	4.4716e-05	6.74277e-05	0.00154306	0.00122946	0.00019808	2.40974e-05	0.00105528	3.55441e-05	0.00133008	2.93644e-05	2.92629e-05	3.01356e-05	3.57025e-05	9.65782e-05	5.63671e-05	0.000331795	2.80411e-05	4.46212e-05	0.000282437	7.26307e-05	1.16679e-05	0.000825149	3.20912e-05	2.7303e-05	0.00045863	0.000110189	2.96997e-05	2.5318e-05	3.99998e-05	3.71198e-05	0.00055095	4.20329e-05	6.07199e-05	4.00659e-05	0.00011399	5.56815e-05	5.7111e-05	0.000377605	3.15321e-05	0.000268846	3.08519e-05	3.33843e-05	4.36098e-05	6.71183e-05	0.000584396
290	2-Phenylbutyric acid	0.000573879	1.0317e-05	9.93723e-05	7.68629e-05	5.91465e-05	0.00065503	0.000558635	0.000404395	2.4949e-05	0.000257303	3.15644e-05	0.0012543	4.32453e-05	0.000161791	3.42333e-05	6.34666e-05	9.03847e-05	4.64189e-05	0.00013124	3.85517e-05	6.27131e-05	0.000130171	5.20354e-05	2.34602e-05	0.000712379	8.50376e-05	6.16429e-05	0.000122207	0.000215294	3.51243e-05	7.79688e-05	0.00011773	6.23985e-05	0.00132114	5.27107e-05	1.88647e-06	4.50017e-05	0.000110403	5.32586e-05	5.36304e-05	6.32091e-05	4.54105e-05	0.000172168	3.3299e-05	5.40244e-05	4.31166e-05	0.000105346	0.000149218
291		0.000599068	0.000794173	0.000244796	0.0236517	0.00999443	0.000146564	0.00459548	0.00358312	0.00032787	8.57999e-05	0.0010107	0.000132566	0.00147231	8.70497e-05	0.000254862	0.00125902	0.0311332	0.00025152	0.00258876	0.0036321	0.00397678	0.000102753	0.000401933	0.00216351	0.00167951	0.0038352	0.00591383	0.000119029	0.000279761	0.000247703	0.0028587	0.00228265	0.000445302	0.00142606	0.000263459	0.000204934	0.000641342	0.000474367	0.00201759	0.000345741	0.000106401	0.000406161	0.0123129	9.36855e-06	0.000526759	0.000312852	0.000173715	6.37828e-05
292		8.09277e-05	7.24759e-05	3.9755e-05	4.07487e-05	5.04046e-05	2.17513e-05	4.95698e-05	0.000107478	8.7333e-05	1.7265e-05	5.8085e-05	3.14021e-05	0.000126773	1.44112e-05	0.000102465	5.45263e-05	4.04335e-05	0.000100573	6.0309e-05	4.92435e-05	7.03956e-05	9.2682e-05	3.77938e-05	6.31151e-05	5.31247e-05	5.43292e-05	8.4179e-05	8.91256e-05	6.23536e-05	0.000159088	7.48846e-05	0.00012645	4.86075e-05	8.08012e-05	7.37594e-05	0.000104711	9.69514e-05	4.76976e-05	6.66772e-05	1.95893e-05	2.17853e-05	8.68923e-05	2.33777e-05	2.10799e-05	0.000126718	5.34181e-05	9.94003e-05	2.68171e-05
293	D-Mannitol	3.47812e-05	4.05866e-05	2.80996e-05	7.2383e-05	9.64505e-05	3.69605e-05	6.16078e-05	4.4581e-05	2.82596e-05	9.55212e-06	7.43934e-05	7.84333e-05	4.11654e-05	8.54152e-06	5.36215e-05	7.60937e-05	4.95957e-05	4.4985e-05	5.74963e-05	3.26929e-05	3.38302e-05	4.22305e-05	7.24148e-05	5.33026e-05	7.33293e-05	1.25421e-05	5.94789e-05	6.14217e-05	3.12455e-05	3.18316e-05	0.000111145	5.95571e-05	6.53339e-05	3.53032e-05	3.43117e-05	8.70905e-05	4.23462e-05	4.66472e-05	5.07498e-05	4.36267e-05	8.28814e-05	0.000155656	0.000211325	9.6312e-05	0.000152933	4.45292e-05	6.19308e-05	4.16026e-05
294		0.00144726	0.000456776	0.00120395	0.00633768	0.00202344	0.00141163	0.00230861	0.000901676	0.00176749	0.00137323	0.0029276	0.00283478	0.00142279	0.00416694	0.00127003	0.00128854	0.00337382	0.00132624	0.00149495	0.00293743	0.00199388	0.000730161	0.0017987	0.00116308	0.00163258	0.00622791	0.00163105	0.000847309	0.00128881	0.00220463	0.00127579	0.00341238	0.00204481	0.00175109	0.000620963	0.000595872	0.000641686	0.00537006	0.0020965	0.0029491	0.00047503	0.000264146	0.00184494	0.000856465	0.00260049	0.00113377	0.00240882	0.00161532
295	4-Pyridoxic acid	0.00172691	0.0025768	0.00304344	0.00301675	0.00317652	0.0037828	0.0017643	0.00188508	0.00411373	0.0046599	0.00317555	0.00207059	0.00361837	0.000602325	0.0044582	0.0013124	0.00291738	0.0026839	0.00250548	0.00368435	0.00290819	0.0025101	0.00201744	0.00393908	0.000139856	0.00360791	0.00242442	0.00280421	0.00341527	0.00373674	0.00285301	0.00318488	0.0039299	0.00322386	0.00247566	0.00363644	0.00354754	0.00300333	0.00211656	0.00224994	0.00346985	0.00204899	0.00239825	0.00150844	0.00396925	0.00489473	0.00258476	0.00476166
296		0.00015625	0.000391827	0.0013404	0.00020563	0.000520149	0.00070219	0.000568908	0.000441706	0.00035084	0.000465481	0.000429052	0.00140426	0.00136436	0.00137647	0.000289794	0.000232439	0.000620106	0.000680477	0.0014395	0.000602948	0.000581771	0.000108935	0.000850333	0.000118729	0.00176625	0.000266484	0.000228357	0.000731804	0.000221072	0.000379491	0.000354385	0.000503798	0.000466837	0.000225505	0.000890668	0.000628719	0.000759874	0.000651589	0.000705026	0.00169805	0.000524398	0.000195937	0.000785195	0.000117933	0.000188764	0.000643171	0.000294201	0.000419535
297	Phosphorylcholine	0.000141011	0.000267686	0.000182862	0.00042378	0.000231068	0.000367312	0.000988818	0.0021418	0.000508624	0.000174495	0.00186588	0.000307582	0.00127744	0.000124788	0.000715239	0.000382434	0.000258098	0.000503939	0.00118058	0.000389592	0.00141416	0.00125963	0.000286671	0.00137102	0.000555354	0.000285212	0.000445635	0.000314081	0.000730211	0.000289928	0.00143228	0.00116814	0.000447258	0.000825123	9.81496e-05	0.00450833	0.00137655	0.000128558	0.000780956	0.000316859	8.82261e-05	0.000636509	0.000261195	0.000396042	0.000910054	0.000486848	0.000283048	0.000131017
298	Atrolactic acid	8.68808e-06	1.01846e-05	1.1401e-05	5.12399e-06	3.05518e-05	1.37035e-05	3.83307e-06	4.42531e-06	9.20037e-06	0.000103702	8.20517e-06	8.1535e-06	1.77668e-05	1.75048e-05	2.53608e-05	1.51642e-05	3.96061e-06	8.51995e-06	6.32609e-06	7.31042e-05	1.98533e-05	1.85691e-05	1.62501e-05	6.35854e-06	5.23552e-06	3.50746e-05	3.15495e-05	7.46244e-05	8.3478e-06	2.77978e-06	8.33733e-06	1.128e-05	8.6993e-06	2.26867e-06	9.65964e-06	3.16279e-06	1.33039e-05	2.48255e-05	8.15878e-06	8.76272e-06	6.89343e-06	1.32193e-05	6.32912e-06	1.79148e-05	3.65762e-05	8.40877e-06	4.22136e-06	1.57342e-05
299	Allysine	0.000159279	5.11266e-05	0.000125126	0.00066552	0.000206488	0.000153896	0.00101129	0.000100261	0.000188902	0.000153748	0.000282645	0.000279286	0.000156055	0.000437572	0.000123763	0.000134102	0.000345844	0.000137115	0.000156174	0.00031646	0.000207236	8.30225e-05	0.000219294	0.000122307	0.000188905	0.000639391	0.000176466	0.000106629	0.000133732	0.000237287	0.000140999	0.000364381	0.00020214	0.000183867	6.56754e-05	9.18125e-05	6.96509e-05	0.000558017	0.00212986	0.000318992	5.56886e-05	6.37463e-05	0.00019117	9.12253e-05	0.000271134	0.000129397	0.000245302	0.000171346
300	Quinolinate	3.84472e-06	2.62509e-06	3.47307e-06	4.91786e-06	4.19949e-06	4.57545e-06	4.41711e-06	3.31814e-06	5.27868e-06	3.15869e-06	1.7949e-06	2.37948e-06	5.34722e-06	4.58869e-06	4.00366e-06	2.09056e-06	3.11731e-06	3.98242e-06	3.4841e-06	2.07238e-06	1.4609e-06	3.77081e-06	7.11242e-06	2.89881e-06	1.90305e-06	4.99315e-06	2.3896e-06	5.0743e-06	5.13973e-06	4.42693e-06	2.65845e-06	3.69159e-06	2.82853e-06	3.95011e-06	3.5176e-06	3.22665e-06	2.49534e-06	3.70312e-06	2.32458e-06	1.19449e-05	3.85643e-06	2.93996e-06	1.35832e-06	3.22141e-06	2.65846e-06	6.77353e-06	4.48628e-06	4.35288e-06
301		0.000105199	7.87559e-05	6.13644e-05	0.000102649	0.000100376	8.89431e-05	9.83846e-05	9.30639e-05	7.00062e-05	0.000115722	9.85035e-05	8.91569e-05	0.000118012	0.000144576	6.74798e-05	0.000110397	0.000121704	7.45222e-05	0.000105027	7.43476e-05	0.000102913	6.85772e-05	7.91012e-05	0.000115736	8.87672e-05	0.00012031	8.59827e-05	0.000112348	0.000130649	8.96875e-05	0.000127214	0.000137851	0.000105978	0.000128062	7.59258e-05	7.77619e-05	6.63484e-05	0.000101731	0.000113347	9.70044e-05	6.53223e-05	0.000107035	9.65856e-05	0.000141269	0.000128897	6.32128e-05	0.000117488	8.74174e-05
302		0.0123286	0.00925899	0.0100182	0.0224976	0.0124436	0.0132082	0.0116753	0.0153849	0.0121735	0.0167961	0.0162601	0.0167332	0.0115897	0.0261304	0.00969634	0.0134371	0.0174329	0.0106321	0.0137112	0.0179681	0.0143931	0.0152152	0.0148263	0.0166568	0.0103747	0.0169872	0.00849635	0.008621	0.0193379	0.0185527	0.0104389	0.00838335	0.0133609	0.0109693	0.0122689	0.0137424	0.00607437	0.0185412	0.0171025	0.018717	0.0117713	0.00956279	0.0354978	0.00920307	0.00874535	0.0114964	0.0143363	0.017403
303	N-Acetylmannosamine	3.0203e-05	1.77746e-05	1.7913e-05	5.34829e-05	2.86754e-05	2.83474e-05	4.35729e-05	3.12797e-05	3.24318e-05	2.8991e-05	4.18157e-05	3.5314e-05	3.18026e-05	4.51598e-05	2.20905e-05	3.52798e-05	1.38936e-05	3.77787e-05	3.01961e-05	5.69861e-05	4.28573e-05	3.33048e-05	2.45656e-05	4.49989e-05	5.3405e-05	4.69333e-05	2.47782e-05	0.000141521	4.12377e-05	3.69087e-05	3.50343e-05	3.16193e-05	2.9673e-05	3.48731e-05	4.24849e-05	3.6447e-05	7.06492e-05	4.73916e-05	3.00934e-05	2.22969e-05	1.92285e-05	3.45333e-05	5.29707e-05	1.84475e-05	3.1745e-05	1.8375e-05	3.32426e-05	3.46623e-05
304		1.01066e-05	2.62256e-05	8.10218e-05	6.33558e-06	3.33532e-05	8.20505e-06	0.000137586	9.87026e-05	1.69969e-05	3.00653e-06	3.21485e-05	6.88279e-05	6.83094e-05	2.88586e-08	4.97862e-05	0.000138559	5.23579e-05	7.25006e-05	0.000159791	3.89011e-05	5.33771e-05	1.38368e-05	0.00128873	7.65734e-05	0.000240261	2.14768e-05	7.02586e-05	6.81737e-05	1.24524e-05	9.47099e-05	2.35775e-05	2.30125e-05	1.72265e-05	5.2984e-05	6.94359e-05	0.000253708	0.000125375	6.33867e-05	0.000180456	0.000390102	0.000125508	2.17533e-05	0.000161135	9.04976e-05	9.09827e-06	4.63022e-05	2.04309e-05	1.32667e-05
305		2.47985e-05	0.000126466	2.74111e-05	3.88668e-05	7.39173e-05	8.29175e-05	6.51902e-05	3.85458e-05	4.42513e-05	4.12028e-05	2.80669e-05	7.29765e-05	6.01394e-05	6.29854e-05	1.19844e-05	2.24406e-05	2.06935e-05	2.63358e-05	5.57599e-05	6.96984e-05	2.20924e-05	4.098e-05	3.24477e-05	2.04778e-05	7.44548e-05	1.17317e-05	2.02209e-05	4.63911e-05	3.25236e-05	4.95157e-05	3.4385e-05	5.85307e-05	3.98957e-05	2.35419e-05	3.54329e-05	3.61329e-05	3.10325e-05	3.52887e-05	2.2704e-05	5.06449e-05	3.21189e-05	7.03335e-05	2.5042e-05	3.47339e-05	5.7691e-05	0.000200855	2.18678e-05	4.59948e-05
306		3.38812e-05	4.50262e-05	3.93542e-05	8.37104e-06	2.26618e-05	2.1895e-05	2.88948e-05	2.85752e-05	9.27641e-05	1.72725e-05	3.12363e-05	1.8933e-05	9.74765e-05	2.20296e-05	8.15864e-05	4.33156e-05	9.85951e-06	0.00011387	1.98787e-05	2.42487e-05	3.88127e-05	6.30182e-05	2.82289e-05	3.84846e-05	8.56103e-05	2.76827e-05	8.30308e-05	4.90091e-05	2.66486e-05	7.81562e-05	6.9501e-05	7.21703e-05	8.23328e-05	5.11701e-05	7.56733e-05	7.60832e-05	0.000116002	3.06181e-05	3.486e-05	1.6351e-05	4.18475e-05	2.93357e-05	3.34816e-05	1.78197e-05	5.75664e-05	5.06166e-05	0.00014105	3.17515e-05
307		0.000177093	0.000194739	0.000482412	0.000167704	0.000216622	0.000168485	0.000292546	0.000128888	0.000514628	0.000165784	0.000223009	0.000257684	0.000224224	0.000223548	0.000209967	0.000329885	0.000204806	0.000223148	0.000217148	0.00043013	0.00038347	0.000190536	0.00026583	0.000114351	0.000269333	0.000168111	0.000215945	0.000229984	0.000248139	0.00028857	0.000234515	0.000117402	0.000203853	0.000189655	0.000401188	0.000230686	0.000268356	0.000229969	0.000205995	0.000276226	0.000640937	0.000142376	0.00021835	0.00025666	3.64908e-05	0.000548168	0.000380832	0.000280842
308	1,3-Diaminopropane	1.24332e-05	3.89063e-06	2.85274e-06	3.58663e-06	5.04848e-06	9.94138e-06	3.50103e-06	1.29284e-05	9.73622e-07	5.95431e-06	3.32187e-06	5.2308e-06	3.62641e-06	5.10625e-06	4.34586e-06	2.89079e-06	2.72236e-06	5.3064e-06	3.33606e-06	2.25101e-06	3.61224e-06	3.24237e-06	4.04262e-06	4.66537e-06	6.4576e-05	2.78565e-06	5.8359e-06	7.25187e-06	7.86337e-06	5.8353e-06	4.32783e-06	4.88687e-06	2.26014e-06	5.54313e-05	2.77257e-06	4.71209e-06	4.48857e-06	4.84692e-07	7.18928e-06	3.36282e-06	6.15381e-06	1.56679e-06	2.18844e-06	1.58312e-06	1.88145e-06	4.56978e-06	5.30699e-06	5.82456e-06
309	Acetylcholine	1.37675e-05	1.2081e-05	3.10248e-05	3.2218e-05	3.25231e-05	8.79151e-06	1.18052e-05	1.05388e-05	4.24391e-05	8.5931e-06	2.29338e-05	1.62355e-05	3.49308e-05	7.89849e-06	2.72194e-05	8.11919e-06	1.11431e-05	3.71946e-05	2.20944e-05	3.12634e-05	1.65276e-05	5.18141e-05	2.4513e-05	0.000109339	8.40548e-05	9.18485e-06	4.23838e-05	5.55937e-06	4.42855e-06	6.29422e-06	9.13485e-05	0.000984821	7.93232e-06	1.27192e-05	3.24757e-05	1.35417e-05	7.08692e-06	1.28416e-05	7.29641e-06	0.000151289	2.97843e-05	7.95943e-05	1.14986e-05	2.93617e-05	1.56419e-05	8.01681e-05	2.86678e-05	6.61705e-06
310		0.000458951	0.000176514	0.000688487	0.000814012	0.000583286	9.81453e-05	0.000166641	0.000111563	8.55234e-05	0.000146565	0.000303185	0.00012962	0.000280625	0.000219361	6.48056e-05	0.000230578	0.00037265	7.37849e-05	0.00014488	0.000784453	0.000100626	0.000115881	0.00019438	0.00130257	0.00088264	0.000296221	9.50824e-05	0.000586929	0.000164527	0.000144177	0.000387344	0.000219686	0.000645579	0.000238065	8.56709e-05	0.000100686	5.83003e-05	0.000220871	0.000893	0.000169249	0.00100678	0.000374373	0.00052151	0.000138181	0.000557747	0.0001641	0.000290506	0.000159124
311		6.09357e-05	6.50896e-05	7.71996e-05	7.53765e-05	6.08404e-05	7.56331e-05	6.45992e-05	6.38307e-05	6.72257e-05	7.69658e-05	7.49436e-05	8.5694e-05	8.31239e-05	0.000105264	6.48196e-05	6.44257e-05	5.70936e-05	7.68685e-05	7.00338e-05	8.12745e-05	5.77718e-05	6.33353e-05	7.38622e-05	7.41204e-05	6.74191e-05	5.27573e-05	5.81271e-05	7.88969e-05	5.20613e-05	7.63961e-05	8.85139e-05	3.48416e-05	7.65934e-05	7.53584e-05	3.93143e-05	5.21314e-05	6.96211e-05	4.14507e-05	5.26611e-05	6.95325e-05	8.76099e-05	4.84914e-05	3.66222e-05	4.79742e-05	5.18621e-05	5.41581e-05	8.27165e-05	8.50539e-05
312	N.alpha.-Acetyl-L-lysine	5.25876e-05	2.30065e-05	6.44527e-05	2.43716e-05	4.98584e-05	3.79376e-05	3.8749e-05	0.000174615	6.24571e-05	4.16037e-05	4.24647e-05	3.0212e-05	6.3526e-05	4.4958e-05	0.000167128	0.000179684	8.39446e-05	3.80121e-05	2.42844e-05	4.53463e-05	0.000104103	6.09958e-05	3.73619e-05	0.000198557	7.50799e-05	2.76068e-05	4.82795e-05	4.01601e-05	5.63924e-05	4.10691e-05	8.34731e-05	0.000212952	7.32497e-05	9.82189e-05	0.000100797	4.03751e-05	2.38697e-05	0.000121863	6.04125e-05	3.32434e-05	2.81862e-05	0.000189029	9.65536e-05	3.72732e-05	0.000250895	4.16737e-05	4.31863e-05	5.04179e-05
313	Glycyl-L-leucine	5.82397e-06	6.62545e-06	1.29436e-05	8.7923e-06	6.99141e-06	8.08001e-06	9.59632e-06	7.02602e-06	5.9827e-06	1.15294e-05	7.97528e-06	7.01088e-06	1.37628e-05	7.79651e-06	8.50917e-06	1.2276e-05	9.95525e-06	5.94115e-06	9.72313e-06	1.38065e-05	1.28261e-05	6.48004e-06	1.06885e-05	1.0407e-05	8.5638e-06	1.11867e-05	3.78391e-06	1.76287e-05	1.53337e-05	9.53444e-06	6.99002e-06	1.64097e-05	9.36303e-06	7.36746e-06	8.14701e-06	9.98999e-06	4.99056e-06	1.22455e-05	2.44742e-08	1.80535e-05	1.74146e-05	2.21286e-05	5.48954e-06	4.47974e-06	8.4004e-06	8.56394e-06	1.50422e-05	3.1519e-06
314	N6-Acetyl-L-lysine	1.88663e-05	4.98967e-05	8.88021e-05	2.29703e-05	3.76032e-05	3.61944e-05	2.57951e-05	1.22373e-05	6.04035e-05	2.46534e-05	2.479e-05	2.83873e-05	5.03887e-05	2.27765e-05	7.17613e-05	1.63919e-05	1.90637e-05	6.7068e-05	0.000135507	3.64129e-05	1.06716e-05	6.33993e-05	4.46519e-05	1.93646e-05	4.11157e-05	3.67911e-05	3.57749e-05	2.94806e-05	6.77085e-05	3.61499e-05	9.35006e-06	1.17834e-05	3.19416e-05	2.51365e-05	6.09074e-05	3.48962e-05	4.7906e-05	1.98181e-05	1.97772e-05	4.37945e-05	4.098e-05	7.20417e-06	9.45878e-05	2.10015e-05	6.18562e-06	4.59354e-05	3.20696e-05	4.35177e-05
315		0.0001016	0.00265022	0.000209224	0.000353085	0.000605221	0.000733394	7.94431e-05	0.000245324	0.0006585	0.000737707	0.000467618	0.000352558	0.00072803	0.000305612	0.00032128	0.00068827	0.000133131	0.000114676	0.000279987	0.000201238	0.000415238	0.000175671	1.22544e-07	0.000194429	0.000563597	0.000932565	0.000364999	2.4762e-08	2.4393e-08	0.000281038	0.000295598	0.000140651	0.00015743	0.00012792	2.34162e-08	0.000136213	2.6264e-08	6.40276e-05	0.000145987	0.00069732	0.000401886	0.00232486	8.62799e-05	8.65984e-05	0.000371576	6.64422e-05	5.08622e-05	0.000630536
316	N6,N6,N6-Trimethyl-L-lysine	0.0398184	0.047652	0.0452287	0.0410669	0.0412423	0.0535173	0.0444898	0.0363299	0.0436888	0.0541947	0.0429071	0.0446274	0.0526047	0.0526734	0.0426215	0.0419928	0.0402939	0.0448597	0.0426968	0.0441833	0.0412377	0.0473746	0.049689	0.0436873	0.0477239	0.039643	0.0472123	0.044127	0.0471824	0.0459289	0.043785	0.0456566	0.0401898	0.0268629	0.0423656	0.0288863	0.0507071	0.0316427	0.0503502	0.0522534	0.0461325	0.0280405	0.045412	0.0452134	0.0411199	0.0416125	0.0433229	0.0465653
317		0.000315593	0.000528963	0.000364486	0.000231657	0.000201483	0.000274015	0.00014186	0.000235085	0.000577812	0.000146821	0.000227388	0.000273273	0.000513146	0.000602789	0.000582097	0.000176472	0.000252548	0.00051746	0.000141429	0.000504303	0.000271266	0.000498779	0.000288434	0.000225235	0.000276385	0.000180108	0.000374424	0.000229983	0.00042182	0.000283886	9.92978e-05	0.00031376	0.000317861	0.000341781	0.000271728	0.000265344	0.000438592	0.000269646	0.000256593	0.000200044	0.00036898	6.09252e-05	0.000389586	0.00035142	0.000213255	0.000622987	0.000485993	0.000295886
318	Kynurenic acid	0.000527403	8.62538e-05	0.00198335	0.000288786	0.000656406	0.000328251	0.000382418	0.000348716	0.00340525	6.73618e-05	0.000219195	0.000150241	0.00311014	9.759e-05	0.000821113	0.000506028	4.53562e-05	0.00209267	0.000366879	0.00114848	0.000586807	0.000691819	0.000238672	0.000462926	0.000222955	4.69584e-05	0.000454549	0.000150177	4.94471e-05	0.000282046	0.00120213	0.000623489	0.000103351	0.000168129	0.000853906	0.00111786	0.00111558	0.000395594	0.000136439	0.00162946	0.00180751	0.00024348	9.20966e-05	0.00016917	0.000613081	0.00209037	0.00237462	0.000257383
319		5.23426e-05	3.92852e-05	3.92163e-05	8.63968e-05	4.08741e-05	5.48544e-05	5.37131e-05	3.09694e-05	2.86811e-05	8.11224e-05	7.52813e-05	4.26586e-05	9.95949e-05	3.69076e-05	0.000101097	4.20446e-05	3.39577e-05	4.10918e-05	3.98308e-05	0.000131187	0.000131678	0.000127041	4.52967e-05	9.80951e-05	8.01576e-05	9.06198e-05	4.64158e-05	8.22023e-05	5.35703e-05	4.40453e-05	5.69961e-05	4.66638e-05	7.09943e-05	6.38193e-05	4.86456e-05	6.17061e-05	5.51505e-05	4.23363e-05	6.64067e-05	9.91387e-05	4.89556e-05	8.6995e-05	6.89193e-05	3.51473e-05	4.4574e-05	1.58435e-05	5.86152e-05	4.37041e-05
320	Glycylproline	4.17442e-05	0.00010992	0.000341145	0.000171869	0.00018856	8.64879e-05	0.000162606	5.24786e-05	0.000529522	9.33659e-05	6.22876e-05	5.91955e-05	4.47106e-05	0.000228648	0.000120252	8.26365e-05	8.09852e-05	0.000193065	6.39898e-05	0.000157498	2.87157e-05	0.000158394	8.69765e-05	0.000131128	2.79199e-05	7.71037e-05	0.000118286	6.35912e-05	0.000102999	0.000125073	5.84967e-05	0.000250232	0.000100705	7.91795e-05	0.000187762	5.41168e-05	0.000130277	0.000151944	2.56732e-05	4.70942e-05	0.000126505	8.97507e-05	0.000116734	7.02377e-05	3.90459e-05	0.00017484	6.30254e-05	0.000393386
321	Spermidine	4.86058e-06	2.24261e-06	1.36453e-05	1.98434e-06	5.00429e-06	3.00032e-06	6.90414e-06	1.48023e-05	1.43671e-05	3.62478e-06	3.608e-06	2.58311e-06	5.87424e-06	4.41285e-06	1.72604e-05	1.62977e-05	8.16742e-06	3.77183e-06	1.94765e-06	4.79276e-06	9.29893e-06	6.44752e-06	3.60704e-06	2.05227e-05	6.6607e-06	2.63869e-06	4.23552e-06	4.90423e-06	5.09014e-06	6.31719e-06	7.83475e-06	2.40038e-05	7.11135e-06	9.04084e-06	8.26726e-06	3.45165e-06	2.17735e-06	1.17788e-05	5.66481e-06	2.78803e-06	2.5751e-06	1.85414e-05	9.42735e-06	2.54685e-06	2.27345e-05	4.6718e-06	4.27689e-06	6.28217e-06
322		1.14606e-05	1.2635e-05	2.93196e-05	2.04872e-05	1.4843e-05	3.14017e-05	3.55962e-05	5.4485e-05	2.62973e-05	3.31531e-06	1.48118e-05	4.52078e-05	2.43364e-05	7.6832e-06	1.71698e-05	4.28314e-05	4.32764e-05	2.92089e-05	3.75262e-05	2.89252e-05	2.53113e-05	1.45965e-05	2.40531e-05	1.82569e-05	5.84282e-05	0.000103578	2.79031e-05	1.68548e-05	2.75784e-05	3.14074e-05	1.65548e-05	2.44356e-05	2.81981e-05	2.52201e-05	4.19313e-05	2.72902e-05	2.48204e-05	3.70296e-05	3.44145e-05	3.27678e-05	3.75987e-05	3.51902e-05	5.09734e-05	1.31909e-05	0.000126696	1.37185e-05	1.80979e-05	1.08002e-05
323		0.00625705	0.00753532	0.00605045	0.00453212	0.00667903	0.00829323	0.00596422	0.0062668	0.00597191	0.00938651	0.00797073	0.0079034	0.00835516	0.00889478	0.00595054	0.00560999	0.00719166	0.00602809	0.00539087	0.00659164	0.00506208	0.00777952	0.00835578	0.00700809	0.00892374	0.00492194	0.00826558	0.00684385	0.00624022	0.00669245	0.00749073	0.00534254	0.00670839	0.00897393	0.00677833	0.00622485	0.00836704	0.00978536	0.00688649	0.00901047	0.00679225	0.00608176	0.00753723	0.00523254	0.00715293	0.00483826	0.00703412	0.0067101
324		0.000194631	9.93073e-05	0.000137798	0.000243939	0.000276564	0.00018932	0.000224829	5.26924e-05	0.000143116	0.00010066	0.000156342	0.00021524	0.000251899	0.000250711	7.77762e-05	0.000110978	0.000276657	0.000106683	0.000157624	8.5252e-05	7.48198e-05	5.94789e-05	0.000145828	6.97432e-05	0.000390283	0.000195571	0.000274309	0.000189513	0.000253828	0.00016066	8.21058e-05	7.91543e-05	0.000231024	0.000173737	0.000102464	0.000104398	0.000140094	0.000198802	0.000298114	0.000259785	0.000467329	5.19611e-05	0.000140063	0.000321716	3.99844e-05	0.000172521	0.000167858	8.23079e-05
325	Mesaconic acid	5.33531e-05	5.98231e-05	0.000196415	2.84301e-05	6.25394e-05	0.000376115	3.59258e-05	1.70928e-06	0.000378137	0.000113692	1.16139e-05	7.89193e-05	0.00029588	4.03432e-05	8.42987e-05	5.059e-05	4.09404e-05	0.00020968	3.70723e-05	2.6048e-06	5.64531e-05	6.8276e-05	2.56231e-05	4.67702e-05	2.20801e-05	8.35761e-05	4.36238e-05	6.79942e-05	2.53304e-05	0.00012256	1.28816e-06	6.18628e-05	3.34135e-05	1.59596e-05	8.71237e-05	0.000110921	0.000108301	3.63891e-05	1.58847e-05	0.000152463	0.000184649	2.4571e-05	7.87249e-06	1.67727e-05	5.89358e-05	0.000173062	0.000238085	0.000219888
326		1.22039e-05	1.35341e-06	5.83688e-05	2.24666e-08	6.28115e-07	7.08547e-07	9.08266e-06	4.24282e-05	2.30839e-05	2.68971e-08	8.96856e-06	1.69012e-06	3.07731e-05	1.32243e-06	4.70844e-05	4.05571e-05	2.07396e-08	1.26105e-05	2.39349e-05	2.42914e-05	3.54303e-05	2.26323e-05	6.11366e-06	3.834e-05	4.22499e-05	3.31006e-06	1.77593e-05	7.1972e-06	3.19346e-06	1.37426e-05	3.26487e-05	5.52129e-05	2.17242e-08	2.66206e-05	3.68339e-05	7.65605e-05	1.016e-05	4.46257e-05	3.33024e-05	1.73644e-05	2.25169e-05	5.51096e-05	1.54162e-05	1.8576e-05	1.8293e-05	1.83151e-05	2.33404e-05	1.53161e-06
327	Diaminopimelic acid	4.52014e-06	4.33739e-06	8.47294e-06	2.72065e-06	5.07637e-06	9.30085e-06	1.32914e-05	5.48934e-06	7.31625e-06	7.72325e-06	5.45137e-06	6.85731e-06	4.79228e-06	1.13986e-05	2.70467e-05	4.82277e-06	5.20353e-06	4.86561e-06	8.48347e-06	4.34196e-06	9.55634e-06	2.48224e-05	1.01872e-05	1.83784e-05	3.99351e-06	3.93812e-06	1.47474e-05	3.12426e-06	1.13428e-05	4.50001e-06	2.37487e-05	8.00061e-06	6.95228e-06	1.41031e-05	4.98023e-05	1.25594e-05	9.84726e-06	1.60527e-05	7.52174e-06	6.1474e-06	8.20774e-06	1.82536e-05	4.8893e-07	9.63931e-06	8.69596e-06	3.22723e-06	7.14135e-06	3.85418e-06
328	L-Arabitol	0.000199557	5.37226e-05	3.04302e-05	7.41578e-06	2.05177e-05	4.09713e-05	9.73606e-05	0.000147183	2.26483e-05	3.85308e-05	0.000107295	0.000139946	3.06132e-05	0.000182793	5.95707e-06	3.41181e-05	2.21544e-05	9.59283e-06	2.86214e-05	1.10673e-05	1.78336e-05	4.81989e-06	8.23728e-05	4.60711e-06	8.18283e-05	4.18042e-06	8.79301e-06	7.18795e-05	8.80651e-05	2.95308e-05	7.12647e-06	9.89462e-06	1.72239e-05	0.000120536	0.000177273	3.04007e-05	3.77475e-05	1.64894e-05	1.98502e-05	7.46423e-05	0.000205182	1.43374e-05	1.60056e-05	2.23201e-06	2.8826e-06	7.77433e-06	2.84299e-05	0.000174979
329	5-Hydroxyindoleacetate	2.92829e-05	2.81005e-06	2.45817e-05	2.62641e-05	2.07846e-05	1.87441e-05	2.74672e-05	1.97679e-05	1.32414e-05	1.26706e-05	1.45611e-05	3.63766e-05	3.94339e-05	0.000191893	4.8677e-06	4.83003e-06	1.86955e-05	4.58921e-06	1.65198e-05	6.73969e-06	2.15873e-05	3.78856e-05	3.58304e-05	5.06667e-05	1.60787e-05	4.81051e-06	3.18503e-06	4.10768e-05	3.47786e-05	2.84454e-06	0.00037307	9.40542e-06	1.62675e-05	9.16351e-06	1.65515e-05	9.47311e-06	2.65612e-05	5.90674e-06	2.87872e-05	2.13011e-05	3.40231e-05	1.75529e-05	3.11428e-05	1.4665e-05	1.8086e-05	7.61184e-06	1.02279e-05	0.000104515
330	Naphthalene	0.000355371	0.000367629	0.000512279	0.00046938	0.000317249	0.000275634	0.000279201	0.000298891	0.00018994	0.000362595	0.000206942	0.000226252	0.000490018	0.000376698	0.000290163	0.000141875	0.00020656	0.000245657	0.000253455	0.000241983	0.000220669	0.000505171	0.000766373	0.00052858	0.000212568	0.000406889	0.000250426	0.000517991	0.000512235	0.000340021	8.98022e-05	0.000694604	0.000425261	0.000239089	0.000308082	0.000655179	0.000285398	0.000584295	0.000421288	0.000765396	0.000109425	9.44309e-05	0.000713612	0.000270897	0.000239642	0.000240926	0.000317237	0.000125453
331	N-Benzyloxycarbonylglycine	5.99868e-06	7.95547e-06	3.85134e-06	2.24666e-08	5.41117e-06	9.383e-06	9.44094e-06	7.52469e-06	1.83214e-06	3.45686e-06	3.3639e-06	3.84936e-06	7.57048e-06	1.71716e-06	3.14783e-06	4.07739e-06	2.63739e-06	9.31028e-06	4.49942e-06	6.87178e-06	3.98277e-06	9.51272e-06	2.95982e-05	4.37881e-06	2.43161e-05	2.32319e-08	3.66067e-06	4.79497e-06	6.30071e-05	2.53252e-08	2.96271e-06	2.55965e-05	1.68995e-06	7.14215e-06	2.01463e-05	3.68782e-06	2.73364e-05	1.48408e-05	9.22437e-06	4.15373e-06	2.09084e-06	3.81475e-06	1.23475e-05	2.34422e-06	1.34052e-06	3.79347e-06	8.8482e-06	0.00016425
332		0.00028037	0.000135906	0.00129415	0.000109253	0.000338848	0.000273868	0.000257836	0.000118886	0.000298609	0.000399506	0.000189985	7.75695e-05	0.000127712	0.000282325	0.000315954	0.00116703	0.000243503	0.000166529	0.000828316	0.00161033	0.00248153	0.000785922	0.000538727	0.000171445	0.000236704	0.00130279	0.000485196	0.000235578	0.00260292	0.000127137	0.000110033	9.71544e-05	0.000102574	0.000230472	0.000493872	0.000243523	0.000206208	0.000469194	0.00012258	6.26832e-05	0.000291058	0.000745478	0.000273732	0.000524567	0.000154743	0.000273265	0.000347542	4.30192e-05
333	Oxaloacetate	2.2247e-08	0.000290546	1.21894e-05	2.24666e-08	1.48498e-05	2.69563e-07	1.33333e-06	2.09016e-08	2.50567e-08	1.30027e-05	2.33178e-06	4.64229e-06	4.22468e-07	1.10249e-05	7.42179e-07	2.19343e-08	2.07396e-08	1.69323e-06	2.39184e-06	2.03848e-05	1.74432e-05	2.39995e-08	1.21681e-05	4.16047e-06	2.37127e-08	1.78361e-05	3.36566e-06	2.37539e-07	3.64072e-06	3.76548e-06	2.30361e-08	2.81706e-05	2.84578e-05	2.10075e-08	2.37917e-06	2.31577e-08	2.43357e-05	1.84525e-05	1.54272e-05	1.26144e-05	2.70825e-05	5.63466e-06	7.38217e-06	2.68509e-08	1.60739e-06	3.77758e-06	2.30923e-08	2.6885e-05
334	D-Pipecolinic acid	1.82248e-05	2.05477e-05	3.45262e-05	3.59265e-05	0.000107119	0.000173361	2.76663e-05	1.01188e-05	1.63267e-05	0.000164131	4.0891e-06	8.08141e-05	3.16476e-05	9.9818e-06	5.4799e-06	1.64696e-05	1.11745e-05	1.30819e-05	1.21728e-05	3.141e-05	9.15043e-06	1.23254e-05	0.000101644	5.10156e-06	1.53271e-05	2.48518e-05	2.16901e-05	2.62127e-05	1.62594e-05	1.67418e-05	1.47269e-05	1.20285e-05	2.67974e-05	1.59593e-05	3.3762e-06	1.87663e-05	2.46349e-05	2.07197e-05	9.89368e-06	2.29199e-05	5.63353e-05	1.85006e-05	1.57699e-05	8.05209e-05	1.2817e-05	1.95756e-05	1.74068e-05	6.7166e-05
335	.beta.-Homoproline	0.00287603	1.22006e-05	1.26708e-05	4.96425e-05	1.90847e-05	0.00292614	0.00236448	0.000524013	1.09039e-05	0.0028033	5.67876e-05	0.00224886	2.41424e-05	2.08071e-05	1.13086e-05	1.73537e-05	6.08023e-05	1.39688e-05	0.000865056	1.09201e-05	1.97491e-05	0.0010469	2.21899e-05	1.28677e-05	0.00165864	2.94832e-05	1.67868e-05	0.000835642	0.000446816	1.44695e-05	1.89473e-05	6.55737e-05	2.52617e-05	0.00133266	1.64763e-05	1.93642e-05	1.57577e-05	0.000548399	0.000252296	2.01442e-05	0.00151327	1.49162e-05	0.000102325	0.000302026	1.65583e-05	5.82273e-06	0.000319366	0.000897809
336		3.79393e-05	0.00010537	7.40413e-05	4.73649e-05	0.00014717	0.000121933	0.000110789	6.4646e-05	4.21991e-05	0.000102824	9.88986e-05	3.13088e-05	8.87092e-05	0.000130925	0.000105823	0.000118032	6.90705e-05	4.12658e-05	7.56431e-05	2.73241e-05	3.1444e-05	7.20607e-05	9.15637e-05	5.49124e-05	0.00011189	0.000143369	6.07282e-05	9.42328e-05	0.000113452	4.4428e-05	5.72331e-05	3.13531e-05	8.42059e-05	8.91213e-05	6.70526e-05	3.32497e-05	1.70786e-05	5.11845e-05	5.35674e-05	0.000112119	4.77083e-05	0.000218892	6.08837e-05	4.7349e-05	0.000130558	3.02128e-05	2.77447e-05	0.000115522
337	L-Histidine	8.80098e-06	2.35193e-05	3.27756e-05	1.49782e-05	1.11358e-05	1.78281e-05	5.4839e-06	1.69927e-05	2.1699e-05	2.10761e-05	4.57632e-06	1.38856e-05	4.27491e-05	4.26176e-05	2.39414e-05	2.87942e-05	9.87083e-06	1.89082e-05	3.97184e-06	4.11271e-05	2.12098e-05	1.38312e-05	1.02124e-05	1.10438e-05	8.2806e-06	1.69139e-05	1.34764e-05	5.63831e-06	8.96965e-06	4.62023e-05	3.78394e-06	8.57562e-06	1.51322e-05	5.68037e-06	1.64699e-06	6.42059e-06	9.81241e-06	9.24027e-06	1.64748e-05	1.45784e-05	5.6706e-05	1.09304e-05	1.8479e-05	1.21198e-05	1.80838e-05	4.06868e-05	3.44072e-05	2.71577e-05
338	Citraconic acid	8.94728e-06	3.68696e-06	6.8835e-06	1.92853e-05	6.18686e-06	5.38018e-06	2.05479e-05	1.30202e-05	6.55764e-06	6.68489e-06	2.71132e-05	8.01347e-06	1.89614e-05	3.30764e-06	5.99054e-06	2.68794e-05	1.50217e-05	3.60694e-06	1.68357e-05	7.25142e-06	1.75847e-05	1.39264e-05	3.61708e-06	2.55947e-05	2.2876e-05	2.63292e-05	1.25463e-05	6.68936e-06	2.6584e-05	5.34281e-06	2.13446e-05	3.21178e-05	1.20106e-05	2.71975e-05	4.90126e-06	1.61093e-05	1.89027e-05	1.69053e-05	3.08976e-05	4.39978e-06	1.0721e-06	2.62866e-05	2.33327e-06	2.78006e-05	1.96e-05	3.0269e-06	6.66794e-06	3.3396e-06
339	Pectin (Galacturonic acid)	6.74869e-06	7.21309e-06	2.18331e-05	1.26696e-05	2.07488e-05	1.72073e-05	1.54818e-05	8.39512e-06	2.51985e-05	1.20094e-05	1.91546e-05	2.65634e-05	1.22987e-05	2.84606e-05	2.08532e-05	1.72359e-05	8.1573e-06	2.02274e-05	1.71847e-05	1.75648e-05	1.42034e-05	1.69467e-05	1.75065e-05	1.54918e-05	3.33871e-05	1.87309e-05	1.56769e-05	1.55794e-05	1.50206e-05	1.52169e-05	1.34592e-05	1.50116e-05	1.48802e-05	1.1138e-05	1.16162e-05	1.4867e-05	2.84689e-05	1.33485e-05	1.73749e-05	4.722e-05	2.66386e-05	1.17551e-05	4.97126e-06	3.27e-05	6.61898e-06	1.37581e-05	1.45293e-05	1.03939e-05
340	2',4'-Dihydroxyacetophenone	7.72061e-06	7.72276e-06	9.92792e-06	3.74673e-06	2.93717e-06	1.07546e-05	5.99328e-06	1.2336e-05	6.78312e-06	7.60023e-06	1.06656e-05	5.86527e-06	1.09071e-05	8.85356e-06	5.24577e-06	7.44404e-06	4.5138e-06	4.54837e-06	4.34289e-06	6.47306e-06	1.06999e-05	8.22939e-06	9.19384e-06	6.74726e-06	8.15484e-06	9.89616e-06	4.78908e-06	9.40021e-06	2.05008e-05	6.8055e-06	1.15671e-05	2.28224e-05	3.21438e-06	7.2431e-06	9.56463e-06	9.94427e-06	1.75988e-05	1.93248e-06	2.88619e-06	1.42383e-05	8.93742e-06	1.3995e-05	6.37404e-06	4.93491e-06	6.46345e-06	9.3089e-06	4.75577e-06	6.85557e-06
341	4-Hydroxybutanoic acid lactone	6.47509e-06	2.0887e-06	4.1778e-06	3.63571e-05	7.8615e-06	5.46249e-06	2.93562e-06	5.41363e-06	2.71069e-05	1.5157e-05	6.03556e-06	4.39537e-06	7.25969e-06	2.16633e-06	2.76548e-06	1.07826e-05	2.2083e-06	2.7146e-06	1.81513e-05	3.69016e-06	5.72046e-06	2.53129e-06	6.16564e-06	3.52342e-06	3.90841e-06	3.03108e-06	8.07464e-06	4.03525e-06	3.24783e-06	2.95241e-06	2.68821e-06	4.46092e-06	4.12213e-06	4.88057e-06	3.71371e-06	4.36184e-06	2.67831e-06	2.74852e-06	2.08778e-05	2.22488e-06	3.34281e-06	2.50174e-06	3.80713e-06	4.30339e-06	2.88143e-06	1.53093e-06	5.23246e-06	5.08289e-06
342		0.00331684	0.00152779	0.0019926	0.00228207	0.00235171	0.00101536	0.000943297	0.00102811	0.0026695	0.000174676	0.00146809	0.00102709	0.00118548	0.00110035	0.00264017	0.00145609	0.000462433	0.00335527	0.00176535	0.000550399	0.000669861	0.00265101	0.00173971	0.00267855	0.00080367	0.00181547	0.00126161	0.00111595	0.000715319	0.00140964	0.00140873	0.0045262	0.00100641	0.000844938	0.00167524	0.000686165	0.00100849	0.00241851	0.00101053	0.00239775	0.00140008	0.00234386	0.0007506	0.00253585	0.00204964	0.00192457	0.00114393	0.00105438
343	Salicyluric acid	3.16792e-05	2.39773e-05	2.24535e-05	1.32286e-05	6.26992e-05	1.82726e-05	3.74874e-05	3.84556e-05	4.68144e-05	1.41825e-05	1.04043e-05	6.90983e-05	5.69246e-05	2.03356e-05	3.78878e-05	1.9959e-05	2.05746e-05	2.64082e-05	1.99218e-05	4.62914e-05	1.44741e-05	2.47861e-05	3.03342e-05	1.78344e-05	2.7484e-05	1.36975e-05	2.34936e-05	3.97801e-05	2.46855e-05	3.45071e-05	1.6633e-05	0.000139292	2.09297e-05	2.70681e-05	2.0347e-05	1.99797e-05	3.07317e-05	2.6174e-05	1.63454e-06	9.30341e-05	1.371e-05	3.26757e-05	6.78622e-05	9.53364e-06	2.55298e-05	8.64252e-05	1.83915e-05	1.66759e-05
344	3-Ureidopropionate	4.0862e-05	7.26022e-05	6.3285e-05	0.000295567	0.000114997	4.53027e-05	6.36341e-05	4.28489e-05	4.07053e-06	4.87805e-05	4.52165e-05	5.03946e-05	0.000294582	2.05147e-05	3.05918e-05	0.000236632	0.000261995	0.000527012	7.80678e-05	6.32786e-05	0.000359465	3.35993e-05	4.20599e-05	2.69334e-05	6.50141e-05	8.17234e-05	3.83001e-05	0.00047192	0.000480259	0.000421274	0.000239054	0.000106229	0.000141367	0.000140712	0.000524919	0.000547182	0.000147332	5.36435e-05	0.000505009	5.8101e-06	2.40223e-05	3.30066e-05	0.000127635	1.64035e-05	6.24683e-06	1.77935e-05	0.00010779	2.73226e-05
345		5.26331e-05	1.46058e-05	1.72257e-05	6.31112e-06	2.38976e-05	1.14465e-05	0.000108746	3.51919e-05	1.80002e-05	2.68971e-08	1.69433e-05	2.77055e-05	5.58096e-05	2.88586e-08	3.70918e-05	2.13564e-05	1.10077e-05	4.32892e-05	2.54004e-05	1.49795e-05	1.36307e-05	2.94396e-05	4.49138e-05	3.47206e-05	5.13707e-05	7.91156e-07	1.70709e-05	5.24259e-05	5.27373e-06	1.69864e-05	5.06203e-05	3.13357e-05	3.15148e-05	7.29831e-05	3.70841e-05	2.24428e-05	1.93265e-05	3.78416e-05	2.57996e-05	7.0589e-05	2.19354e-05	4.22085e-05	0.000221367	2.71955e-05	6.39468e-05	3.74595e-05	4.01114e-05	1.40862e-05
346	N-Phenylacetamide	9.25569e-05	3.73219e-05	4.96708e-05	1.67822e-05	3.96847e-05	0.000114983	7.35375e-05	9.72877e-05	1.57584e-05	0.00012281	2.3354e-05	0.000110444	1.82276e-05	5.66028e-05	2.02898e-05	2.01824e-05	2.40765e-05	1.84867e-05	3.63653e-05	1.33735e-05	1.36915e-05	1.78935e-05	4.29647e-05	8.25688e-06	0.000111453	8.20648e-06	1.23426e-05	6.46863e-05	3.57585e-05	3.60538e-05	7.9833e-06	1.11405e-05	1.26098e-05	4.84394e-05	3.36838e-05	4.91237e-05	4.93718e-05	3.82145e-05	7.04878e-05	4.07799e-05	2.56806e-05	6.0789e-06	4.26846e-05	9.76518e-06	5.5601e-06	1.28868e-05	1.66737e-05	4.48419e-05
347		4.05929e-05	5.69721e-05	0.00100309	0.00147014	0.000523434	0.000381916	0.000248008	3.66845e-05	5.41715e-05	0.00087897	1.56338e-05	0.000470069	0.000582047	0.000550229	0.00066202	0.000284966	0.000872243	0.000393749	0.000249435	0.00149154	0.000157645	0.000196158	3.88449e-05	1.54941e-05	0.000111672	0.000275373	0.000183013	0.00021002	0.000442888	0.000716117	0.000199524	6.5147e-05	0.000716699	0.000372966	0.00066721	0.000654683	0.000636474	6.17267e-05	5.68417e-05	0.00050887	0.000804539	2.8499e-05	0.000715782	1.35627e-05	9.03662e-05	1.89688e-05	0.000275426	0.00139758
348		6.3679e-05	4.10227e-05	7.27696e-05	6.54154e-05	6.37786e-05	8.54291e-05	3.30572e-05	5.50942e-05	3.69445e-05	9.9729e-05	4.53778e-05	4.32365e-05	5.00737e-05	5.08358e-05	4.69669e-05	5.92533e-05	5.5898e-05	3.70414e-05	2.8922e-05	7.14874e-05	6.90698e-05	3.816e-05	8.25147e-05	2.7613e-05	2.4731e-05	7.77116e-05	3.61417e-05	7.31012e-05	4.19927e-05	5.66372e-05	4.60709e-05	4.55834e-05	5.69194e-05	2.31865e-05	2.63169e-05	4.69119e-05	3.28338e-05	3.26948e-05	3.32949e-05	9.92391e-05	8.72018e-05	4.52942e-05	2.73046e-05	0.000127895	4.28415e-05	6.99269e-05	4.64043e-05	8.02621e-05
349		3.96006e-05	2.98552e-05	1.25964e-05	2.00172e-05	1.70448e-05	1.72513e-06	2.67718e-05	6.60032e-05	3.72072e-05	3.46318e-06	2.90182e-05	5.47397e-06	6.26709e-05	2.60958e-05	4.43078e-05	2.48932e-05	1.71003e-05	3.45708e-05	3.54406e-05	2.21662e-05	3.24235e-05	4.107e-05	1.25752e-05	5.57502e-05	2.57804e-05	2.30894e-05	4.21955e-05	4.45133e-05	2.63307e-05	8.22837e-05	3.40384e-05	5.87923e-05	1.98782e-05	4.09137e-05	3.33626e-05	5.93259e-05	4.74235e-05	1.8829e-05	3.13089e-05	3.2951e-06	1.22796e-05	3.84615e-05	3.39321e-06	8.56146e-06	6.53097e-05	7.86578e-06	5.4879e-05	7.30471e-06
350	1,7-Dimethyluric acid	3.90173e-06	2.04754e-06	4.46984e-06	1.27547e-06	6.52886e-06	6.13848e-06	2.83773e-06	4.39228e-06	4.1654e-06	1.6947e-06	7.93092e-06	7.36071e-06	5.91576e-06	6.26526e-06	3.40208e-06	1.93126e-06	3.53591e-06	2.54764e-06	2.10432e-06	4.22239e-06	2.93193e-06	2.76447e-06	2.40235e-06	2.40366e-06	2.86926e-06	2.72917e-06	2.47522e-06	3.57269e-06	9.37982e-06	4.64303e-06	3.06063e-06	1.63147e-05	1.57091e-06	2.75434e-06	3.58342e-06	5.20921e-06	3.12696e-06	4.63255e-06	2.44742e-08	1.10235e-05	4.51486e-06	3.38481e-06	6.06604e-06	3.26874e-06	3.68937e-06	9.05908e-06	5.66946e-06	3.16038e-06
351	Hippuric acid	0.000109554	5.60582e-05	7.97038e-05	6.62935e-05	9.2555e-05	7.98479e-05	7.95662e-05	0.000122922	5.97326e-05	0.000109912	7.09656e-05	7.94838e-05	0.000131938	7.68114e-05	6.21729e-05	0.000175187	8.86195e-05	5.28293e-05	0.000109772	0.000163196	0.000167926	5.91266e-05	9.15564e-05	3.84608e-05	9.87575e-05	0.000187824	8.39987e-05	0.000113135	0.000110465	0.000100054	0.000156008	0.000181576	0.000167475	0.000124398	0.00011612	0.000184615	5.75578e-05	6.30449e-05	9.92985e-05	8.88675e-05	5.35813e-05	9.50301e-05	8.77597e-05	5.93407e-05	0.000125035	4.51952e-05	0.000126789	8.75537e-05
352		2.24359e-05	2.88101e-05	0.000170927	1.19256e-05	2.70239e-05	5.95656e-05	7.62392e-05	5.84882e-05	0.000154048	3.06635e-05	2.44111e-05	0.000101347	0.000145587	8.22378e-05	0.000136743	4.67742e-05	6.77693e-06	0.000156011	8.61595e-05	7.55913e-05	7.59901e-05	9.23943e-05	5.49406e-05	6.3869e-05	0.000127575	1.18649e-05	0.000137227	9.9523e-05	4.62204e-05	0.000150117	4.66537e-05	0.000102833	6.6673e-05	2.50109e-05	8.19961e-05	7.58003e-05	0.000138432	3.45504e-05	4.28219e-05	0.000397022	0.00024281	3.25184e-05	5.13014e-05	1.47117e-05	1.12685e-05	7.82207e-05	8.99201e-05	7.72642e-05
353		2.38349e-05	4.55672e-05	8.13441e-05	2.69084e-05	4.81267e-05	3.9789e-05	2.32198e-05	3.16875e-05	3.98308e-05	1.72342e-05	5.25039e-05	5.55643e-05	3.19362e-05	5.82218e-05	3.55747e-05	4.12174e-05	1.7457e-05	3.63573e-05	3.31945e-05	6.22982e-05	3.12521e-05	2.21053e-05	2.09072e-05	4.1447e-05	9.12797e-05	4.1008e-05	2.80566e-05	5.27484e-05	7.47069e-05	2.90899e-05	4.49132e-05	6.86035e-05	4.66453e-05	3.72856e-05	2.46644e-05	4.13193e-05	3.50647e-05	2.95667e-05	5.11213e-05	6.92278e-05	5.09172e-05	6.97189e-05	4.27445e-05	5.83008e-05	2.68316e-05	3.94045e-05	6.69788e-05	4.62761e-05
354	Nicotinuric acid	0.000206269	6.64571e-05	0.00123332	7.22619e-05	0.000370254	0.000311088	0.000498783	0.000324063	0.000446803	0.000216606	0.000341965	0.000130582	0.00118163	0.000372076	0.000531523	0.00072184	6.71271e-05	0.000806255	0.000361223	0.000797257	0.000322397	0.00090817	0.000427469	0.000522026	0.000425098	4.12289e-05	0.000880534	0.000211783	0.000195415	0.000123387	0.000511906	0.000364915	0.000218461	0.000273753	0.000734492	0.000294205	0.000332199	0.000463724	0.000362807	0.00077793	0.000469409	0.000684889	0.00231546	0.000524799	0.000394576	0.000826738	0.00050776	0.000356586
355	D-Mannose	1.32238e-07	1.97915e-05	3.90908e-06	1.61209e-06	8.26767e-06	2.92221e-06	8.5493e-06	5.76811e-07	2.50567e-08	3.24474e-06	6.74371e-06	8.2867e-07	4.16124e-06	1.74411e-07	2.50375e-08	9.34307e-06	1.24663e-06	8.89459e-07	1.2972e-07	2.69182e-07	2.38649e-07	1.0562e-06	4.01395e-06	8.90189e-07	2.06223e-06	5.91457e-07	1.42927e-06	1.5901e-06	2.46466e-06	1.28303e-05	2.73345e-06	1.09825e-06	1.32403e-06	2.72379e-06	4.28979e-05	2.29931e-07	9.89698e-06	2.77262e-06	6.0284e-06	3.35213e-06	3.65332e-06	8.68267e-06	7.98303e-07	2.91989e-07	1.83496e-06	7.64507e-06	1.81384e-06	1.8876e-06
356	Metanephrine	3.95425e-06	0.000233242	9.29677e-05	6.84154e-06	1.38495e-05	6.12926e-05	2.57188e-05	0.000274652	2.98628e-05	3.89018e-05	0.000132768	5.6636e-05	2.4429e-05	0.000350315	9.56101e-06	2.61526e-05	1.74739e-05	1.77244e-05	3.85242e-05	8.65035e-06	2.42089e-05	1.01351e-05	0.00013812	2.16151e-05	0.00019772	1.07433e-05	6.93973e-06	4.83133e-05	3.41534e-05	2.6702e-05	4.66412e-06	4.99484e-06	1.39359e-05	4.01604e-06	0.000458432	4.56877e-05	4.27509e-05	6.1894e-06	1.66126e-05	0.000216391	2.95941e-05	4.01884e-05	1.41418e-05	2.1537e-06	1.22524e-05	2.07907e-05	6.75502e-06	1.5018e-05
357		0.00149465	0.000804133	0.000990797	0.000537699	0.000710265	0.000424448	0.0014204	0.00149607	0.000273425	0.000348221	0.00256052	0.000319883	0.00506294	0.00155527	0.00096751	0.00328279	0.00090133	0.000113411	0.00297484	0.00273705	0.00400185	0.00132949	0.00204574	0.000920879	0.00386186	0.00554313	0.00150867	0.00202845	0.0105589	0.000876285	0.00184203	0.00314944	0.00156535	0.00182077	0.00123753	0.0016577	0.000691022	0.00403677	0.00732383	0.00011018	0.000117241	0.00183467	0.000182854	0.000821676	0.00202029	0.000172645	0.0020319	0.00232186
358	Ala-Ala	2.12198e-06	3.04581e-06	5.78262e-07	2.24666e-08	2.34202e-06	5.24341e-05	8.00211e-06	2.09016e-08	3.68288e-06	2.68971e-08	2.32727e-06	2.01406e-06	6.52607e-05	8.9013e-06	2.41178e-06	1.57214e-05	2.07396e-08	4.62747e-07	1.3366e-06	2.61013e-08	3.59532e-07	2.39995e-08	6.83749e-06	4.11814e-07	2.19125e-06	2.32319e-08	4.44223e-06	5.12473e-06	1.30063e-06	5.39464e-07	2.0665e-06	5.30614e-07	2.17242e-08	1.61243e-05	1.15959e-07	1.22337e-06	2.6264e-08	2.50264e-08	7.74887e-06	6.61418e-06	9.70395e-06	3.38574e-07	1.41009e-06	2.68509e-08	2.17162e-08	1.77819e-07	1.3409e-07	6.62238e-06
359	2-Isopropylmalic acid	0.000137361	2.70263e-05	7.63406e-05	0.000154146	0.000179283	6.81547e-05	0.000100667	5.74909e-05	0.000129171	8.28304e-05	0.000133766	0.000113672	0.000149554	0.000118696	0.000108117	0.000163934	0.000153241	8.11045e-05	0.000222426	6.42556e-05	0.000105982	0.000116561	0.000116261	0.000203425	6.06254e-05	0.000215383	0.000102739	0.000173495	0.000156924	0.000286646	9.75044e-05	8.73811e-05	8.88229e-05	7.83097e-05	0.000124071	7.91017e-05	8.90223e-05	6.13772e-05	8.12799e-05	0.000120907	0.000111805	9.6748e-05	9.34419e-05	0.00015801	0.000101852	0.000109063	9.54303e-05	0.000167813
360	Ala-Ser	2.68327e-06	9.1166e-06	2.35689e-06	2.24666e-08	3.28411e-06	3.90502e-07	7.44717e-06	3.29867e-06	1.82114e-06	2.68971e-08	3.62494e-06	3.14874e-06	3.90357e-06	1.58763e-05	2.16618e-06	2.13725e-06	2.07396e-08	3.54327e-06	3.75387e-06	3.0574e-06	1.59511e-06	4.69289e-06	5.74554e-06	4.85636e-06	1.99504e-06	2.32319e-08	4.47391e-06	3.35611e-06	2.4393e-08	9.90998e-07	7.53664e-06	3.65398e-06	3.36819e-06	4.28188e-06	3.63051e-06	4.77799e-06	2.70843e-06	3.93371e-06	2.16033e-06	3.92838e-06	3.78453e-06	2.99873e-06	1.38835e-06	3.9677e-06	3.26504e-06	2.89758e-06	6.27761e-06	2.67961e-08
361		0.000196291	7.65837e-05	1.97339e-05	3.27288e-05	3.60938e-05	7.08243e-05	7.96091e-05	9.89459e-05	1.53998e-05	1.5419e-05	4.28008e-05	4.57212e-05	9.18471e-05	1.61505e-05	1.78016e-05	8.54302e-05	0.000103589	2.52076e-05	9.49131e-05	3.98477e-05	7.85496e-05	3.67437e-05	3.05267e-05	0.000121216	0.000118109	5.49314e-05	2.25403e-05	0.000105867	5.16917e-05	3.91075e-05	0.000144284	5.02411e-05	3.34708e-05	9.90008e-05	3.66135e-05	4.42714e-05	8.55425e-05	6.35177e-05	0.000139901	1.86746e-05	0.000120882	4.93013e-05	7.9738e-05	4.61564e-05	4.58861e-05	7.44535e-06	5.93162e-05	2.24953e-05
362	Val-Val	0.000394228	0.000148974	0.000304271	0.000490976	0.000554816	0.000434262	0.000375157	0.000426095	0.000119802	0.000609504	0.000590528	0.000426847	0.000211368	0.000694655	0.000134568	0.000335256	0.000995379	0.000117619	0.000380924	0.000388957	0.000309426	0.000307316	0.000297634	0.000370295	0.000268043	0.000768512	0.000312707	0.000348088	0.000544071	0.000300714	0.000231003	0.00018814	0.000312481	0.000358549	0.000155366	0.000317164	0.000208027	0.000668137	0.000341774	0.00101175	0.000381934	0.000505526	0.000646132	0.000349471	0.000285756	0.000415979	0.000311475	0.000502531
363		0.000169144	0.000399902	0.000283175	0.000401138	0.00049393	0.000884804	0.00024606	0.000204732	0.000224192	0.000461246	0.00024145	0.000418946	0.000367184	0.000857406	0.000248983	0.000333466	0.000602902	0.000294204	0.000530565	0.000246239	0.000428642	0.000370843	0.000269965	0.00012174	0.000446445	0.000330728	0.000509838	0.000189105	0.000303609	0.000259594	6.97699e-05	0.000165366	0.0003041	0.000231105	0.000121395	0.000492363	0.0002251	0.000200133	0.000713464	0.000316529	0.000832922	0.000345947	0.000302868	0.000391999	0.000541628	0.000210136	0.000333962	0.00048234
364		6.74719e-05	5.40833e-05	5.40304e-05	4.67005e-05	0.000132477	9.8365e-05	0.000113803	0.000332213	6.09692e-05	6.28602e-05	0.000124931	0.00011903	0.000110782	0.00013636	0.000201653	0.000389944	8.81587e-05	2.10026e-05	0.000120268	8.77968e-05	0.000292886	0.000305752	4.24245e-05	0.000244044	0.000267122	9.67589e-05	0.000212211	3.97294e-05	4.88509e-05	4.37887e-05	0.000195541	0.000188619	8.88883e-05	0.000214991	0.000103518	0.000296038	4.36697e-05	0.000209586	8.97717e-05	4.59471e-05	0.000236546	0.000529954	9.12018e-05	0.000276588	0.000263219	3.89777e-05	0.000195038	4.66816e-05
365		0.004257	0.0032804	0.00137948	0.00310155	0.00173574	0.00177097	0.00248975	0.00358431	0.00271207	0.00366684	0.00249867	0.00347145	0.000829998	0.00187201	0.0022238	0.00199479	0.0031381	0.00236975	0.00269567	0.00139352	0.00152674	0.00132232	0.00274196	0.00291523	0.00280388	0.00239419	0.00206034	0.00384796	0.000745975	0.00387847	0.00252344	0.00166166	0.00270599	0.00262121	0.00146389	0.00289453	0.00108339	0.00353178	0.00333072	0.00217555	0.00448485	0.00261322	0.00216219	0.00347115	0.00152738	0.00365257	0.00143203	0.000973901
366		2.97766e-05	5.94945e-05	0.000141079	0.000122639	3.20547e-05	0.000138847	5.74907e-05	6.77652e-05	1.62604e-05	3.51286e-05	7.77515e-05	6.12906e-05	0.000154756	9.03748e-05	9.61819e-05	6.30677e-05	3.65896e-05	4.32835e-05	2.94582e-05	0.000120235	2.72596e-05	2.11962e-05	6.84269e-05	5.84047e-05	0.000118558	3.66527e-05	4.67677e-05	3.13391e-05	7.32753e-05	0.000135196	7.98114e-05	2.8168e-05	0.00010114	6.30173e-05	2.55776e-05	3.91518e-05	2.83456e-05	6.11964e-05	5.11559e-05	7.36326e-05	0.000137738	5.07304e-05	3.71725e-05	4.70855e-05	5.62939e-05	6.84561e-05	7.76596e-05	0.000325264
367		4.05127e-05	2.30034e-05	5.71077e-06	8.81878e-05	2.1919e-05	7.20607e-06	1.42581e-05	3.51922e-05	6.71366e-05	2.19749e-05	7.61525e-05	1.30083e-05	5.90034e-06	7.71466e-05	9.31053e-06	1.22584e-05	5.53484e-05	5.34986e-05	6.17516e-05	2.16851e-05	3.59704e-06	9.59668e-06	2.7777e-05	0.000112111	4.73687e-06	2.30345e-05	2.04944e-05	3.49858e-05	2.59664e-05	4.31534e-05	0.000151514	0.000143085	6.60418e-05	4.16341e-05	3.28645e-05	0.000106653	7.96462e-05	7.60901e-05	6.24803e-05	3.39077e-05	5.51772e-05	5.47174e-05	3.94129e-05	7.9605e-05	0.000133464	5.67992e-05	1.55158e-05	3.67995e-05
368	Isovalerylglycine	0.000162828	7.31079e-05	8.20294e-05	0.000234146	4.38988e-05	7.01079e-05	9.74402e-05	0.000105883	6.5206e-05	9.15394e-05	0.000154662	0.000101707	5.92082e-05	0.00015116	4.62581e-05	9.06337e-05	0.000114968	5.63263e-05	8.93916e-05	0.000104569	6.1625e-05	8.74322e-05	0.000109582	5.45135e-05	7.66892e-05	0.000104543	5.34221e-05	5.03183e-05	0.000111057	0.000132425	5.5934e-05	0.000124194	0.000125051	0.000138007	7.94782e-05	8.83559e-05	4.01159e-05	0.000125374	9.32858e-05	0.00016555	5.6642e-05	9.70101e-05	0.000154005	3.2185e-05	5.41227e-05	5.43781e-05	0.000142863	8.24171e-05
369		0.000831303	0.000195253	0.00198179	0.000506682	0.000638539	0.000235289	0.000446786	0.00278019	0.00140429	4.39844e-05	0.000408987	0.000650574	0.000930406	7.49013e-05	0.00159848	0.00097911	0.000271804	0.00178557	0.00156792	0.00244052	0.00241703	0.00104553	0.000767767	0.00117081	0.00062462	0.0005301	0.000989933	0.000986002	0.00069816	0.000641689	0.00131352	0.00162724	0.000673502	0.000544019	0.0018142	0.00248237	0.000735642	0.00121815	0.000629422	0.0014269	0.000913638	0.0014654	0.00112911	0.00211095	0.00145931	0.0015088	0.000896498	0.000620469
370		3.41093e-05	5.20365e-05	0.000321384	0.000632468	6.27448e-05	1.64384e-05	5.00417e-05	1.05148e-05	2.15525e-06	1.27263e-05	9.35395e-05	1.23427e-05	4.80877e-05	7.34667e-06	1.80931e-05	1.74045e-05	0.00010351	9.76225e-06	2.74084e-05	0.000494966	4.09971e-05	1.4095e-05	4.78503e-05	0.00033103	7.87568e-05	6.24696e-05	1.34386e-05	5.17117e-05	4.64354e-05	2.04476e-05	5.59001e-05	0.000184945	8.67778e-05	7.53002e-05	1.14303e-05	2.96468e-05	3.12002e-06	0.0001199	0.000227278	1.61278e-05	0.000341034	2.52319e-05	4.56815e-05	4.96721e-06	0.000287362	2.64542e-05	0.000167726	3.15878e-05
371	Cysteine-S-sulfate	2.2247e-08	5.39643e-06	5.17461e-06	2.17609e-06	5.18972e-06	1.90966e-06	3.90265e-07	9.97204e-07	2.26384e-06	2.68971e-08	3.81608e-06	4.95436e-06	4.57984e-06	2.88586e-08	2.41376e-06	2.14671e-06	2.07396e-08	3.15825e-06	1.88095e-06	4.15339e-06	4.36869e-06	4.25438e-06	8.32447e-07	8.29674e-06	4.3992e-07	3.83226e-06	2.7979e-06	2.62732e-06	2.4393e-08	1.29049e-06	3.47996e-06	2.89694e-06	9.38817e-07	1.2118e-07	2.58324e-06	9.30653e-07	4.97127e-06	2.50264e-08	1.40268e-06	6.33988e-06	9.50293e-06	5.23309e-06	2.33711e-08	7.24881e-06	2.17162e-08	4.60272e-06	3.32902e-06	2.06773e-06
372	3-Hydroxybenzoate	4.54112e-05	0.000114296	0.000163088	7.92461e-05	8.72612e-05	0.000134631	8.59731e-05	7.08757e-05	0.000166507	0.000175403	0.00014315	8.75671e-05	0.000128474	0.000117542	0.000259132	0.000136846	0.000115217	0.000123151	8.30459e-05	0.000417372	0.000196515	0.000113075	0.000113618	7.55494e-05	5.28791e-05	8.05783e-05	0.000182549	8.65933e-05	8.97115e-05	7.04406e-05	5.77148e-05	7.2864e-05	7.04793e-05	5.89622e-05	9.67283e-05	0.000107853	0.00010162	2.23404e-05	4.87538e-05	0.000337061	0.000362016	7.24064e-05	0.000100899	4.48328e-05	6.78328e-05	0.000218676	0.000228646	0.000152926
373	2-Oxoadipic acid	2.24995e-05	3.75821e-05	4.89872e-05	9.9709e-05	6.08883e-05	6.6309e-05	1.60186e-05	1.42862e-05	1.94781e-05	2.73958e-05	5.90511e-05	3.70006e-05	1.99887e-05	2.67064e-05	1.45714e-05	1.03732e-05	1.54064e-05	1.91077e-05	2.39104e-05	0.000141571	1.24502e-05	2.16139e-05	2.06943e-05	0.000148084	1.03868e-05	3.47967e-05	0.000162269	7.59452e-05	5.60621e-05	0.000222098	8.78928e-06	5.48761e-06	0.000200182	4.87271e-05	0.000135455	0.000115113	7.64896e-05	1.95516e-05	3.78803e-05	6.84867e-05	3.04032e-05	4.90813e-05	8.25843e-05	7.21422e-06	6.66393e-06	1.02483e-05	1.15451e-05	2.41967e-05
374		0.000252422	1.9494e-05	5.48769e-05	5.45973e-05	9.07013e-05	2.07186e-05	6.33684e-05	0.000111386	2.71989e-05	0.000160635	0.000219272	0.000184221	0.000223056	3.74426e-05	1.61138e-05	0.000147949	2.27689e-05	1.93036e-05	7.08341e-05	0.000114474	3.19617e-05	6.36053e-05	4.81251e-05	3.58263e-05	0.000100661	4.49448e-05	0.000223536	2.98626e-05	5.11448e-05	2.36874e-05	5.6691e-05	1.93882e-05	0.000121694	4.90939e-05	6.03809e-05	5.37186e-05	3.54519e-05	0.000161527	3.40437e-05	5.96484e-05	1.66193e-05	8.44607e-05	6.1361e-06	0.000138858	5.75132e-05	2.11853e-05	5.29557e-05	0.000141085
375		2.52684e-05	4.33004e-05	3.11623e-05	2.14129e-05	1.8935e-05	5.59109e-05	1.97386e-05	2.08186e-05	0.000239517	2.82039e-05	0.00217579	3.34268e-05	3.27459e-05	3.68284e-05	4.2768e-05	2.32799e-05	4.15824e-06	3.97973e-05	2.46379e-05	2.49438e-05	3.06587e-05	3.44852e-05	3.23501e-05	3.64263e-05	3.0878e-05	1.8811e-05	2.99611e-05	2.62679e-05	2.8575e-05	3.69149e-05	4.46641e-05	3.46416e-05	3.85814e-05	1.61313e-05	5.67853e-05	2.72675e-05	3.7413e-05	2.25429e-05	2.84807e-05	3.22988e-05	7.03109e-05	2.11505e-05	1.63354e-05	7.80401e-06	2.6255e-05	5.48519e-05	2.72173e-05	3.47358e-05
376		0.000126289	5.23945e-05	0.000217827	8.74748e-05	0.000185612	0.000104928	0.000114248	0.00011087	5.49811e-05	0.000157293	6.62515e-05	6.5444e-05	8.40021e-05	5.58099e-05	6.16382e-05	0.00027917	0.000103252	4.74435e-05	8.37152e-05	0.00027495	0.000210807	7.6581e-05	0.00012678	8.95728e-05	5.38094e-05	0.000137092	8.67997e-05	0.000111832	0.000131994	7.63991e-05	7.74129e-05	6.45712e-05	6.56222e-05	0.000169599	7.78896e-05	0.000100788	5.60656e-05	0.000149691	0.00014354	8.29438e-05	4.42726e-05	0.000149264	5.09043e-05	7.11688e-05	0.000155235	7.98406e-05	0.000122727	5.14414e-05
377		0.0170842	0.0169655	0.0178513	0.0167308	0.0151654	0.0179524	0.0163088	0.0140206	0.0148464	0.0175906	0.0165884	0.0134649	0.0172748	0.0173485	0.0161028	0.0178754	0.0156644	0.0148835	0.0139184	0.0160491	0.0173768	0.0169951	0.0152494	0.0167143	0.015942	0.0214931	0.0154611	0.0174382	0.0176548	0.0185302	0.0165551	0.0178282	0.0145667	0.0163196	0.0129954	0.0129113	0.013598	0.0179636	0.016386	0.015896	0.0166869	0.0151583	0.0143705	0.0181605	0.0182734	0.0186952	0.0166939	0.0167416
378		8.19598e-05	0.000101147	6.18867e-05	0.000124861	9.25961e-05	6.15882e-05	0.000122765	6.91513e-05	1.5495e-05	0.000161172	0.000105532	0.000151163	5.63836e-05	1.36417e-05	4.5634e-05	0.000137385	0.000169782	4.35212e-05	0.000233964	5.00925e-05	0.000129584	4.37213e-05	4.53175e-05	3.52023e-05	0.000133521	1.23318e-05	3.92476e-05	3.61397e-05	5.0972e-05	9.99549e-05	1.43647e-05	0.000139625	3.82819e-05	9.01976e-05	4.57378e-05	9.84737e-05	4.41348e-05	5.98189e-05	7.14774e-05	0.000132525	0.000113017	0.000152533	4.70619e-05	5.53871e-05	4.3764e-05	3.06572e-05	2.9426e-05	6.24999e-05
379	Acetylcarnitine	0.0196267	0.00885331	0.00826247	0.00473672	0.0102307	0.00487301	0.0131465	0.0172457	0.0184964	0.0120073	0.0127484	0.0173101	0.00306376	0.0028947	0.0097194	0.0130574	0.00511617	0.0163309	0.0162242	0.0122904	0.0179617	0.0078201	0.0168603	0.0130734	0.0305388	0.00572723	0.0110319	0.0152628	0.000765816	0.0114218	0.0113399	0.00685477	0.0133183	0.014881	0.0111231	0.0168343	0.0219942	0.0150078	0.0172648	0.0143337	0.0187391	0.0155668	0.0120124	0.0168752	0.0122295	0.0197387	0.00623846	0.000881744
380	Pro-Ala	0.000913947	0.000619889	0.000315759	0.00135521	0.0020332	0.000965055	0.0012137	0.000779199	0.00223281	0.00220953	0.000850497	0.00318894	8.45462e-05	0.00186996	0.000146026	0.000323864	0.00144082	0.000742379	0.000952799	0.000916536	0.000457461	0.000144572	0.0001348	0.000829414	0.000775037	0.00260391	0.000592243	0.00105624	0.00143754	0.000835256	0.0015443	0.00161554	0.0011054	0.000694709	0.000779617	0.0021006	0.00132184	0.00214315	0.000989974	0.00020941	0.00170769	0.00134147	0.000222837	0.000809897	0.00249186	0.0005388	0.00043326	0.0001469
381		0.000257666	0.000100882	0.000179651	0.000209848	8.40277e-05	0.000482932	0.000166237	0.000273429	5.58787e-05	0.000254416	9.87101e-05	0.000117385	0.000499167	0.000383021	0.0001243	0.000388882	0.000111624	7.30592e-05	8.7447e-05	0.000389663	0.000137475	8.87091e-05	9.10521e-05	0.000216925	0.000126137	0.000229286	0.000143352	0.000250094	0.000208863	0.000265782	0.00028695	0.000108501	9.78719e-05	0.000133039	4.53375e-05	3.70597e-05	5.217e-05	0.000198445	0.000397234	0.000239335	0.0004599	0.000316421	1.12177e-05	0.000196021	0.000271663	0.000108593	0.000143004	0.00034411
382		0.000117781	0.000358523	6.39572e-05	7.49622e-05	0.000236678	0.00118895	0.000364276	0.00021983	0.000117649	0.000221588	0.000183671	0.000481539	0.000397338	0.000218121	0.000119434	0.000269777	0.000175599	6.19795e-05	0.000333303	0.000100194	0.000122143	0.000187609	0.00069236	0.000488076	0.000704433	8.84491e-05	0.000344253	0.00041492	0.00025173	0.000101939	0.000203218	0.000268275	0.000117772	0.000286686	0.00017229	0.000581293	0.000212329	0.000243881	0.000379652	0.000555595	0.000324703	0.000274647	0.00015414	9.14499e-05	0.000115619	9.90102e-05	9.76388e-05	0.000127653
383	L-Tryptophan	0.000921889	0.000616976	0.000887121	0.00219447	0.00287539	0.00198712	0.00165642	0.00102021	0.00119211	0.00159402	0.00180112	0.00163995	0.000924194	0.00399323	0.00226624	0.00162969	0.00226774	0.00173648	0.00133108	0.000800434	0.000974983	0.00124684	0.00152298	0.00099952	0.00143653	0.00136766	0.00155342	0.00124996	0.00154763	0.000793638	0.00144259	0.0014612	0.00135018	0.00106663	0.000668494	0.00191012	0.00117214	0.00135718	0.0013298	0.000944462	0.00177215	0.00304951	0.00110422	0.00107504	0.00341685	0.00119578	0.00178758	0.00158795
384		0.000158764	0.000175724	0.000100458	0.000218448	0.00025434	0.000373586	0.000184936	0.000212695	9.36262e-05	0.000223332	0.000370125	0.000231005	0.000177806	0.000234728	8.99924e-05	0.000164888	0.000283614	8.6696e-05	0.00034926	0.00010987	0.000157598	9.54729e-05	0.0002795	0.000190816	0.000380095	0.000226953	0.00018023	0.00033354	0.000300275	9.89074e-05	0.000279562	0.000269846	0.000181912	0.000235741	0.000218764	0.000270749	0.000217278	0.000400254	0.000341127	0.000198717	8.38112e-05	0.000231079	0.000124188	0.000442849	0.000175879	7.95362e-05	0.000246422	9.66691e-05
385		1.13031e-05	2.67295e-05	8.04289e-05	4.67012e-05	5.10868e-05	6.56082e-05	5.17769e-05	1.0952e-06	5.69841e-05	2.05625e-05	4.3184e-05	3.90732e-05	2.89812e-05	7.89691e-05	4.40724e-05	1.17909e-05	4.5687e-05	6.96513e-05	2.85426e-05	1.95605e-05	3.39301e-05	5.91365e-05	7.03589e-05	2.49307e-05	5.41937e-05	3.17264e-05	4.13726e-05	1.21481e-05	8.63436e-05	2.32686e-05	6.84266e-06	1.14254e-05	3.04104e-05	4.02775e-05	6.42264e-05	3.55584e-05	3.36931e-05	2.6542e-05	9.82873e-06	6.41278e-05	1.23916e-05	2.19419e-08	8.64874e-05	4.22265e-05	2.17162e-08	4.57632e-05	4.18849e-05	6.59437e-05
386		0.00298944	0.00263457	0.00560185	0.00458063	0.00306903	0.00282825	0.00420818	0.00442758	0.00333327	0.00393949	0.00316886	0.00358637	0.00361763	0.00486394	0.00642687	0.00295736	0.00371387	0.00401877	0.00315953	0.00632124	0.00308235	0.0038128	0.00411733	0.00287108	0.00301034	0.0032413	0.00370733	0.00357023	0.00563198	0.00380691	0.000491307	0.00326992	0.00388693	0.00309858	0.00318539	0.00588215	0.00643666	0.00472866	0.00486907	0.00350701	0.00349108	0.004925	0.00395323	0.00474956	0.0028263	0.00521083	0.00398965	0.00304586
387		0.000574439	5.18337e-06	0.00015886	2.51367e-05	8.64136e-05	0.000164447	0.000139411	0.000112223	1.87386e-05	9.1742e-05	6.85188e-05	2.00422e-05	7.42664e-05	5.09368e-05	4.05137e-06	2.74697e-06	3.5004e-06	0.00011269	0.000300072	4.66344e-06	5.93872e-06	0.00257287	0.000844439	1.94603e-05	2.25417e-05	1.75897e-06	2.05077e-06	1.73667e-05	4.59611e-06	1.18526e-06	3.29671e-06	7.50767e-05	1.57847e-06	4.91289e-06	5.36415e-05	2.43778e-05	6.06741e-07	4.14188e-05	2.50255e-06	6.29748e-05	6.69257e-05	6.86726e-05	0.00553402	1.08317e-06	2.28614e-06	3.27812e-05	1.21552e-05	6.53139e-06
388		8.81914e-05	0.00011339	7.08648e-05	6.53392e-05	5.34446e-05	4.47065e-05	4.9161e-05	6.4198e-05	9.32811e-05	6.42846e-05	4.8953e-05	9.67028e-05	0.000120055	0.000122971	0.000139948	6.84329e-05	8.71255e-05	9.27226e-05	3.86598e-05	9.59376e-05	6.84284e-05	9.24487e-05	6.22079e-05	8.71357e-05	3.61324e-05	6.2201e-05	7.35284e-05	6.60308e-05	0.000123324	7.88862e-05	0.000107619	9.87359e-05	7.45871e-05	6.6494e-05	5.78033e-05	3.07532e-05	8.494e-05	9.57073e-05	7.04072e-05	3.77603e-05	0.000112519	2.89552e-05	9.94705e-05	8.43107e-05	8.87597e-05	0.000142357	0.000121281	7.75884e-05
389		6.40985e-05	0.000156494	0.000382378	8.54405e-05	0.000184456	0.00024732	0.000216078	0.000123784	9.02657e-05	0.000174421	0.000141394	0.000397811	0.000366276	0.000415223	9.68776e-05	5.21371e-05	0.000239794	0.000194161	0.000298186	0.000153883	0.000117612	3.75595e-05	0.000242955	5.84678e-05	0.000383811	0.000120998	9.12636e-05	0.000233919	8.09649e-05	0.000160985	0.000102026	0.000117807	0.000169826	0.000115684	0.000214865	0.000282716	0.000223124	0.000245747	0.000231157	0.000407442	0.000142011	4.02951e-05	0.000259545	6.04436e-05	8.63112e-05	0.000117226	5.57242e-05	0.000116042
390	DL-Indole-3-lactic acid	2.76636e-06	1.08662e-05	2.09617e-05	1.27142e-05	1.63503e-05	1.32535e-05	6.51476e-06	4.75329e-06	2.5243e-06	1.92282e-06	6.47893e-06	8.60503e-06	0.000152885	6.79973e-06	8.87331e-06	3.25504e-06	1.7373e-06	2.20157e-05	3.13424e-06	1.01653e-05	1.14656e-05	4.2781e-06	2.43697e-05	8.18744e-06	1.79562e-05	5.02973e-06	2.34583e-05	9.80753e-06	1.96455e-05	1.61669e-05	7.25462e-06	4.61253e-06	6.52198e-06	1.01263e-06	1.16717e-06	3.16103e-06	7.93429e-06	3.01053e-06	1.25159e-05	4.57066e-05	0.000129819	3.04824e-06	2.07745e-05	2.07585e-05	1.11954e-05	2.12572e-05	3.1849e-05	5.18176e-05
391	Ser-Thr	2.33229e-06	1.75539e-06	2.26659e-05	1.35298e-06	8.59546e-06	7.48071e-06	4.2807e-06	9.23522e-06	5.77395e-06	1.3631e-06	3.08016e-06	4.8388e-06	9.20714e-06	5.95338e-06	4.50683e-06	1.13979e-05	8.80728e-07	3.82854e-06	6.90536e-06	1.33578e-05	1.00944e-05	8.20711e-06	3.80063e-06	2.2771e-06	4.53917e-06	7.5838e-06	2.51436e-06	3.44458e-06	1.84241e-05	1.69436e-06	3.56365e-06	2.95268e-06	2.92594e-06	1.54154e-06	6.76224e-06	4.17679e-06	3.30262e-06	3.09537e-06	3.44195e-06	2.82142e-05	7.64825e-06	4.48353e-06	7.14177e-06	5.90835e-06	1.17509e-06	7.05627e-06	3.80676e-06	6.16914e-06
392	L-Fucose	4.83295e-06	7.60214e-06	1.52811e-05	4.26806e-06	6.96001e-06	4.93663e-06	8.35045e-06	3.76016e-06	1.08423e-05	2.68971e-08	7.38668e-06	6.60679e-06	7.89285e-06	7.26068e-06	9.54909e-06	5.13557e-06	5.87896e-06	8.26126e-06	9.32202e-06	1.01504e-05	8.54824e-06	1.02476e-05	1.32586e-05	6.58675e-06	5.73575e-06	6.09191e-06	6.96197e-06	6.87497e-06	7.815e-06	5.20094e-06	2.5108e-06	3.84614e-06	9.29965e-06	8.15292e-06	1.29124e-05	7.35489e-06	9.47704e-06	6.37181e-06	1.24316e-05	3.0865e-06	2.92257e-06	1.17434e-06	5.10979e-05	2.04314e-06	8.77493e-07	9.43169e-06	1.05357e-05	9.92218e-06
393	trans-2-Octenoic acid	1.43418e-06	3.97231e-06	2.61333e-07	1.05269e-07	9.54304e-07	3.34302e-06	1.43785e-05	4.5633e-06	2.50567e-08	9.28931e-07	1.74255e-06	6.33822e-06	2.94607e-07	1.09496e-05	8.79335e-07	3.19052e-06	3.21182e-07	2.62465e-08	3.94066e-06	2.58856e-07	1.65474e-06	1.21196e-05	3.79469e-06	1.13735e-07	7.57978e-06	2.32319e-08	4.20522e-06	1.62366e-05	1.7544e-05	5.22715e-07	1.00351e-05	3.30212e-06	1.7945e-06	2.19594e-06	6.92548e-06	1.85567e-06	2.50147e-06	3.19245e-06	2.66351e-06	1.19354e-05	4.37103e-07	0.000178451	1.92373e-05	0.00231701	1.06655e-07	3.06838e-07	4.85541e-06	2.63074e-06
394		0.00011262	0.000228062	8.52247e-05	8.50128e-05	9.56416e-05	4.33188e-06	0.00016881	0.000258668	0.000154229	2.68971e-08	5.76684e-05	5.66323e-05	0.000113991	6.00389e-05	9.18825e-05	0.000165088	0.000312663	4.41205e-05	7.80754e-05	9.62667e-05	9.4281e-05	9.69644e-06	4.24496e-05	3.25433e-05	1.85348e-05	0.000120626	0.000172896	5.96371e-05	0.000225544	0.00014912	8.29428e-05	6.62007e-05	0.000226145	9.29263e-05	7.99584e-05	4.36295e-05	0.000128418	0.000144636	0.000122565	3.08898e-06	1.45408e-07	0.000669562	1.43065e-05	0.000137958	0.000111355	0.000208656	0.000118287	0.000108621
395		1.30802e-05	0.0114233	0.00147601	0.00238885	0.000433019	7.38955e-05	0.000174283	5.10563e-05	2.73532e-05	0.000694669	0.000188887	0.000506894	4.07427e-05	0.00114174	4.61269e-05	2.8975e-06	1.90331e-05	0.00012749	0.000294831	0.000421068	0.000154593	1.96655e-05	0.000816423	0.000246072	1.36626e-05	0.000170475	8.37737e-05	2.45812e-05	0.000111103	0.000143403	1.0682e-05	0.00070459	0.00164845	0.000604158	0.000113605	2.43497e-05	0.00119029	0.00103288	0.000996013	0.00116777	0.00195524	0.000495293	0.000150011	5.42139e-06	4.43446e-05	0.000553628	0.000945517	0.00103536
396	Coumarin	6.29372e-06	6.45482e-06	2.05218e-05	6.43975e-06	5.48658e-06	3.58851e-05	1.43643e-05	9.34775e-06	6.89683e-06	1.30175e-05	7.53006e-06	9.91649e-06	1.11885e-05	2.31426e-05	1.00997e-05	1.23717e-05	3.87352e-06	8.00691e-06	3.33583e-05	5.13979e-06	1.26223e-05	3.42067e-05	3.58999e-05	9.33605e-06	3.64923e-05	3.55709e-06	3.5745e-05	1.25154e-05	1.00001e-05	5.72461e-06	4.70055e-05	8.5099e-06	4.11958e-06	7.76725e-06	1.72087e-05	1.36869e-05	1.18988e-05	0.000686634	1.47319e-05	3.15571e-05	1.46833e-05	2.81783e-05	0.000352161	1.33485e-05	5.58117e-06	1.03866e-05	8.99163e-06	7.63667e-06
397	Dimethylbenzimidazole	0.002575	0.00354422	0.00265626	0.00851072	0.00232963	0.00277171	0.00449384	0.00212889	0.00241687	0.00554885	0.00507801	0.0066348	0.000953684	0.00264271	0.00238944	0.00119888	0.00338743	0.00208681	0.00301651	0.00847064	0.0018932	0.00271794	0.00218201	0.00123847	0.00117129	0.000704985	0.00117178	0.000725766	0.00573087	0.00547663	0.000214168	6.37469e-05	0.00264318	0.00303536	0.00184883	0.00656942	0.00109378	0.0059445	0.00387878	0.00658419	0.00223664	0.00174317	0.00244323	0.00119548	0.000181525	0.00292933	0.00285617	0.00633822
398	DL-Phenylalanine	2.15535e-05	3.49823e-05	3.9468e-05	1.59773e-05	6.67053e-05	4.28706e-05	5.00005e-05	0.000202311	2.7696e-05	4.45821e-05	3.23962e-05	5.34331e-05	4.69342e-05	6.74375e-05	7.35383e-06	2.16596e-05	2.0322e-05	3.38185e-05	7.4985e-05	6.08658e-05	3.18973e-05	1.37439e-05	3.45012e-05	4.44065e-06	9.18405e-05	7.24128e-06	2.16703e-05	0.000120911	2.47158e-05	6.33321e-05	2.27226e-05	1.82188e-05	2.4241e-05	8.22426e-05	5.08656e-05	3.88332e-05	2.76522e-05	5.37597e-05	1.07551e-06	0.000104308	4.62423e-05	2.6488e-05	3.64062e-05	1.61496e-05	1.55479e-05	3.09345e-05	2.25754e-05	2.48518e-05
399	DL-3-Aminoisobutyric acid	2.06164e-06	1.2551e-05	2.37448e-05	6.20795e-06	1.395e-05	1.96711e-05	1.00575e-05	6.07117e-05	1.39702e-05	8.75585e-06	1.49859e-05	2.34888e-05	1.97261e-05	1.39756e-05	4.76867e-05	5.29944e-06	2.51809e-06	1.68811e-05	3.45407e-05	4.71247e-05	1.23298e-05	5.18591e-06	2.4289e-06	3.22486e-06	1.8281e-05	7.65984e-06	7.21094e-06	2.00528e-05	1.13382e-05	7.12748e-06	6.73034e-06	3.167e-05	9.37483e-06	1.13425e-05	1.01923e-05	1.61651e-05	1.44434e-05	6.1071e-06	1.02419e-06	8.09975e-05	0.000118001	1.35819e-05	1.82754e-05	4.81323e-06	4.89006e-06	1.61256e-05	6.96668e-06	7.0754e-06
400		0.000199656	0.00015552	0.000165622	0.000310442	0.000141578	0.000210837	0.000215693	0.000114887	0.000130665	0.000287377	0.000280565	0.000170398	0.000391635	0.000143153	0.000213036	0.000182058	0.000120464	0.000181641	0.000151382	0.000496404	0.000488645	0.000158877	0.000176437	0.000180938	0.000314153	0.000315916	0.000180934	0.000310594	0.000232188	0.00018201	0.000218655	0.000181131	0.000267032	0.000217182	0.000184516	0.000246028	0.000247311	0.000163708	0.000242281	0.000383106	0.000218386	0.000327185	0.000266786	0.000119756	0.000160298	6.91397e-05	0.000219565	0.000172124
401		5.04201e-05	9.18092e-05	2.1341e-05	0.000117333	1.12042e-05	2.48511e-05	2.69982e-05	0.00842233	1.25521e-05	0.000220196	5.07728e-05	0.00787417	0.0014161	0.00451097	0.00038394	2.10629e-05	2.80298e-05	0.000211008	0.000485926	1.3424e-05	2.6225e-05	7.12193e-06	3.95794e-05	3.09974e-05	4.55896e-05	3.81611e-05	0.000530825	0.00824294	0.000773711	0.000227808	0.000779328	0.000189275	0.00139422	0.00353538	0.00066631	0.000100581	4.49123e-05	0.000159818	0.00364327	0.0115341	4.27615e-05	3.98246e-05	1.61273e-05	0.000686458	3.7393e-05	2.3352e-05	0.000216955	1.35113e-05
402	L-Kynurenine	4.05765e-05	1.84333e-05	6.15387e-05	0.000423805	0.000208949	0.000355286	0.000152162	8.49827e-05	0.000231945	7.57581e-05	0.000472277	3.21337e-05	6.75625e-05	0.000124702	0.000139915	0.000177441	0.00020884	8.06987e-05	6.91587e-05	8.0858e-05	7.83173e-05	5.85058e-05	0.000121174	0.000130843	0.00015168	8.67868e-05	0.000100291	6.39487e-05	0.000169423	0.000104519	0.000195874	0.000154107	4.70259e-05	0.000146122	0.000106575	0.000280416	0.000115901	8.37318e-05	6.59637e-05	0.000150504	0.000213452	0.000206541	0.000113379	0.000110085	0.000219081	8.4689e-05	0.000311012	0.000126645
403	His-Ala	1.06539e-05	2.18957e-05	1.83198e-05	2.99604e-05	3.171e-05	6.7178e-05	1.67066e-05	1.93956e-05	1.70664e-05	3.29212e-05	1.78545e-05	3.48733e-05	3.28691e-05	3.95218e-05	2.44724e-05	2.40718e-05	1.44618e-05	1.32722e-05	2.08418e-05	2.96803e-05	1.78024e-05	1.06028e-05	2.22746e-05	3.20141e-05	1.54274e-05	5.14384e-05	1.49225e-05	3.92364e-05	3.49508e-05	1.17713e-05	1.73235e-05	5.81908e-05	1.906e-05	1.89081e-05	1.05092e-05	2.60148e-05	2.02403e-05	2.92322e-05	1.94483e-05	2.72315e-05	1.08068e-05	2.14583e-05	2.19843e-05	8.7483e-06	2.98986e-05	1.08775e-05	3.08996e-05	0.000101971
404	DL-a-Hydroxybutyric acid	1.28464e-06	2.36725e-06	5.78935e-06	2.13238e-06	3.48158e-06	1.21114e-05	5.48042e-06	2.39272e-06	3.66123e-06	2.47044e-05	4.75084e-06	5.54289e-06	1.60832e-06	2.846e-06	4.14482e-06	7.21856e-06	2.67921e-06	3.49103e-06	7.83587e-06	5.18128e-06	2.62823e-06	1.52633e-05	6.34455e-06	5.3837e-06	2.46711e-06	6.53863e-06	1.49018e-06	2.48938e-06	3.77836e-06	2.83287e-06	4.40756e-06	1.48211e-06	2.36508e-06	2.06832e-06	5.92261e-06	2.82471e-06	2.14824e-06	4.54559e-06	3.7062e-06	2.45583e-05	3.36516e-05	6.55353e-06	4.20202e-06	7.59732e-06	2.55043e-06	1.5335e-05	2.60386e-06	5.20467e-06
405	Monomethyl glutaric acid	0.000210478	0.000102313	0.000183184	0.000139321	0.000151799	9.36765e-05	0.000298758	0.000216425	0.000181067	0.000339738	0.000185568	0.000131101	0.000212635	0.000152977	0.000155449	0.000311123	0.000329387	0.000130014	0.000204482	0.000154896	0.000266337	0.000272912	0.000192101	6.87073e-05	0.000357891	0.000255029	0.000167289	0.000159405	0.000159401	6.9637e-05	0.000319666	0.000521202	0.000154611	0.000300515	0.000154176	0.000284142	0.000118799	0.00018342	0.000193358	0.000247619	0.000238969	0.000201478	0.000362249	8.54324e-05	0.000382372	0.000164364	0.000390004	0.000244074
406		5.52491e-06	7.18131e-05	0.000113825	2.54692e-05	2.74614e-05	0.00010306	1.23936e-05	2.89589e-05	1.77349e-05	2.79386e-05	4.31861e-05	4.26904e-05	3.20316e-05	0.000171892	1.32417e-05	7.4945e-05	2.12224e-05	6.9016e-06	7.17681e-05	1.94787e-05	4.13176e-05	3.61163e-06	8.25077e-05	1.39621e-05	0.000107607	6.07433e-06	1.30619e-05	6.6083e-05	1.52475e-05	2.06803e-05	1.32948e-05	2.25813e-05	2.36719e-05	1.71012e-05	3.86056e-05	0.000100303	5.68792e-05	3.41547e-05	3.9019e-05	0.000128	1.70095e-05	6.59808e-06	1.51513e-05	3.0675e-06	5.88281e-06	3.54801e-05	3.86655e-05	1.6067e-05
407	Butyl lactate	3.38013e-06	2.17313e-06	6.29872e-06	2.56815e-06	2.26419e-06	9.36516e-06	1.5631e-05	3.35867e-06	3.70043e-06	1.63554e-06	3.70032e-06	4.58346e-06	3.83504e-06	3.91832e-06	7.82395e-06	4.94021e-06	1.79441e-06	4.15361e-06	5.08233e-06	4.22692e-06	3.38247e-06	5.66339e-06	6.90335e-06	4.13515e-06	9.82168e-07	4.51622e-06	1.68192e-06	3.1743e-06	3.8346e-06	4.46981e-06	2.36501e-06	4.46525e-06	3.17332e-06	1.55674e-06	2.38557e-05	3.33245e-06	4.08282e-06	8.37211e-06	3.56817e-06	1.21048e-05	6.14468e-06	3.9169e-06	6.49471e-06	3.28012e-06	3.6687e-06	5.58805e-06	3.40712e-06	4.02451e-06
408		3.01982e-05	0.000191609	4.33435e-05	5.37658e-05	0.000118556	0.000133848	7.02841e-05	1.27975e-05	6.21647e-05	3.47525e-05	5.07644e-05	8.29019e-05	2.30887e-05	0.000149241	3.62642e-05	1.96221e-05	4.52325e-05	5.22693e-05	5.74132e-05	2.78542e-05	3.38116e-05	5.97157e-05	0.000132673	3.35464e-05	4.85699e-05	4.40462e-05	6.00455e-05	4.39593e-05	0.000147354	3.70816e-05	6.61021e-06	1.18584e-05	7.5039e-05	5.607e-05	8.03118e-05	7.62347e-05	6.38058e-05	3.62166e-05	6.31071e-05	2.15272e-05	3.1906e-05	5.77683e-06	0.000513596	3.69171e-05	3.25136e-06	1.99023e-05	3.02827e-05	0.000222606
409		1.3844e-05	1.26156e-07	0.000122072	2.24666e-08	5.15629e-05	5.14857e-07	3.49665e-05	1.76111e-05	7.29222e-05	1.80814e-06	3.23075e-05	2.06429e-05	5.25713e-05	2.88586e-08	7.13718e-05	3.59772e-05	1.24105e-07	0.000120286	2.09445e-05	6.88775e-05	2.62615e-05	3.51693e-05	4.26076e-05	4.90025e-05	5.58714e-05	2.32319e-08	7.36271e-05	1.59283e-05	1.1735e-07	2.07188e-05	2.79491e-05	1.28621e-05	3.23893e-05	1.39905e-05	8.30895e-05	3.14175e-05	6.51633e-05	2.31217e-05	3.01344e-05	0.000113983	0.000158276	4.73564e-05	6.84226e-05	2.80753e-05	3.67007e-05	0.000147797	1.81615e-05	2.67961e-08
410	Asn-Asn	2.15598e-06	1.96735e-06	3.19219e-06	5.51929e-06	1.91982e-06	6.77226e-06	3.56668e-06	3.1848e-06	3.98739e-06	3.05372e-06	1.22572e-06	4.39328e-06	8.99525e-06	2.49923e-05	2.95173e-06	1.94483e-05	4.62747e-07	3.83829e-06	1.74366e-06	6.85069e-06	3.27349e-06	3.79084e-06	4.88574e-06	1.44526e-06	3.64778e-06	6.15326e-07	2.86418e-06	3.5721e-06	2.37556e-06	3.81375e-06	2.43217e-06	1.23889e-05	7.36266e-06	1.90602e-06	2.57109e-06	2.7921e-06	2.71777e-06	1.67151e-06	2.58919e-06	3.30095e-05	6.14377e-06	2.11657e-05	3.60955e-06	2.345e-06	4.07049e-07	1.05165e-05	2.37782e-06	3.74121e-06
411	Traumatic Acid	1.47976e-06	3.41856e-06	3.53494e-06	1.01472e-07	1.46638e-06	8.41207e-06	3.13623e-06	3.26374e-06	1.26532e-06	6.12154e-07	2.54304e-06	6.03744e-06	7.68847e-07	4.11193e-06	6.60624e-07	1.43986e-06	4.24056e-07	1.74479e-06	7.05879e-06	3.27262e-06	4.77501e-06	3.07484e-06	5.10394e-06	2.57486e-06	3.87675e-06	1.01e-06	7.74339e-06	1.70192e-06	1.94526e-06	4.08203e-07	1.77823e-05	5.74786e-06	3.47521e-06	7.70658e-06	1.06148e-05	5.13375e-06	6.18305e-07	4.36044e-06	3.24619e-06	3.30544e-06	1.96386e-06	4.56207e-06	4.9605e-06	1.33799e-06	1.60238e-06	3.33105e-06	2.99273e-06	1.53335e-06
412		2.69798e-05	2.56814e-05	0.000144049	3.79155e-05	6.98725e-05	0.000222744	8.21966e-05	4.95414e-06	6.10435e-05	2.8674e-05	0.000103319	3.6597e-05	0.00127425	9.75953e-05	0.00252044	0.00010472	1.30695e-05	8.30566e-05	2.12669e-05	1.23909e-05	1.06649e-05	0.000111593	9.03081e-05	0.000102574	4.44944e-06	6.08661e-06	3.97353e-05	4.08407e-05	1.62423e-05	5.4828e-05	0.000112602	0.00165655	3.90319e-05	2.50328e-05	5.09366e-05	0.000122258	2.0972e-05	0.000105372	4.52663e-05	0.000519244	0.000138727	4.72987e-05	9.40458e-06	7.59578e-05	6.77241e-05	0.000117588	7.72589e-05	5.25864e-05
413	Methyldopa	2.79432e-06	7.70148e-05	4.13984e-05	4.45367e-06	2.57167e-05	4.38534e-05	7.97525e-06	0.000206707	2.59934e-05	5.43545e-05	0.000155268	6.1622e-05	3.00633e-05	0.000336418	3.71547e-06	2.1987e-05	2.73586e-05	8.63328e-06	3.13346e-05	2.88649e-06	1.20392e-05	2.72846e-06	0.000118315	4.13059e-06	4.12298e-05	2.97502e-06	7.34919e-06	3.93193e-05	2.60155e-05	4.3168e-05	8.76959e-06	3.11984e-06	2.00619e-05	5.70126e-06	0.000276153	4.89743e-05	3.98903e-05	4.04755e-06	1.15871e-05	9.78354e-05	2.73589e-05	7.86899e-06	3.20491e-06	8.54975e-06	3.68324e-07	1.37386e-05	6.31532e-06	6.15846e-06
414		0.00431957	0.000377515	0.0032607	0.00320228	0.0024471	0.00220128	0.0020304	0.00268439	0.00294854	5.7005e-05	0.00496917	0.00306863	0.00345359	8.47686e-05	0.00265123	0.00336313	0.0024265	0.0044076	0.00256272	0.00295572	0.00239778	0.00216728	0.00322518	0.00335446	0.00322249	0.00273501	0.00376418	0.00475988	0.00341235	0.00232382	0.00224895	0.00316199	0.00397615	0.00285527	0.00433498	0.0031239	0.0047572	0.00329777	0.00288134	0.00355824	0.00180266	0.000474327	0.00184524	0.00533442	0.000817928	0.00076217	0.00140004	0.00358967
415	Pro-Asn	0.000637996	0.000511428	0.000206062	0.000500826	0.00047446	0.00038075	0.000448899	0.000229122	0.000227321	0.000352514	0.000371525	0.000385823	0.000383433	0.00114758	0.000277556	0.00045317	0.000857954	0.00019916	0.000570503	0.000364309	0.000211113	0.000113925	0.000504784	0.000131694	0.000501522	0.00108648	0.000358892	0.00128269	0.00157494	0.000212252	0.000382897	0.000455354	0.000567624	0.000493575	0.000741784	0.000415818	0.000492656	0.0009174	0.000843845	0.000455027	0.000182093	6.18865e-05	0.000207669	0.000416132	0.00107592	0.000206757	0.00103992	0.000334194
416		1.73046e-05	5.57737e-05	3.9934e-05	2.09891e-05	5.49259e-06	2.71151e-05	6.03768e-05	2.92695e-05	5.82109e-05	1.86236e-06	8.96168e-05	7.87717e-06	0.000102683	2.95412e-05	2.691e-05	0.000119896	2.7641e-05	2.91371e-05	5.83243e-05	2.72539e-05	7.77677e-05	5.43544e-05	8.38541e-05	6.2144e-05	0.000169598	3.36765e-05	4.02388e-05	5.752e-05	7.1131e-05	3.01086e-05	0.000183343	9.51732e-05	2.62346e-05	4.68163e-05	4.99911e-05	7.35235e-05	2.26046e-05	4.43961e-05	2.44742e-08	1.64463e-05	5.38848e-06	4.25457e-05	3.52102e-06	5.08598e-05	4.92552e-05	6.44242e-06	9.56645e-05	3.35372e-05
417	Gly-Val	5.56093e-06	3.72251e-05	1.63302e-05	8.90561e-06	1.18866e-05	5.58224e-05	1.73215e-05	6.9798e-06	1.80906e-05	1.36986e-05	7.17286e-06	2.08044e-05	3.55138e-05	4.52411e-05	2.41882e-05	1.48365e-05	1.51038e-05	1.56056e-05	1.95889e-05	1.13121e-05	1.23565e-05	2.88346e-05	1.75562e-05	1.11097e-05	2.68782e-05	6.9302e-06	2.89365e-05	1.35421e-05	1.94905e-05	3.01931e-05	9.29688e-06	1.15845e-05	1.29844e-05	1.3512e-05	1.02311e-05	1.14158e-05	1.34599e-05	1.40505e-05	1.37705e-05	5.1035e-05	5.56204e-05	1.711e-05	6.67844e-05	4.81157e-06	4.65529e-06	3.04181e-05	5.80022e-05	3.13231e-05
418		4.65057e-05	2.18719e-05	8.6738e-05	0.000191867	8.36182e-05	9.17652e-05	0.000118658	5.37706e-05	5.4577e-05	0.000110077	7.72894e-05	0.000150159	9.29119e-05	0.000137954	7.25528e-05	6.32366e-05	0.000118668	0.0001485	9.76953e-05	0.000154532	5.34617e-05	7.55593e-05	0.000106814	7.39669e-05	7.46783e-05	5.5496e-05	0.000161021	0.000218781	4.90738e-05	1.96076e-05	1.92962e-05	4.41899e-05	0.000131153	5.2133e-05	0.000190909	0.000101047	5.80285e-05	4.13144e-05	6.21551e-05	0.000420535	0.000201047	9.9201e-05	1.6378e-05	4.37626e-05	8.71864e-05	3.3348e-05	0.000108114	0.000180668
419	D-Ribose	1.87575e-06	1.58375e-06	1.57508e-06	7.29757e-07	1.50501e-06	1.50123e-06	2.1262e-06	2.83893e-06	9.09703e-07	2.68971e-08	3.13728e-06	2.1013e-06	1.96052e-06	2.88586e-08	1.84963e-06	1.88654e-06	1.29105e-06	1.09631e-06	1.76539e-06	2.04462e-06	1.77527e-06	1.09342e-06	1.02633e-05	2.03557e-06	4.26957e-06	1.79686e-07	1.41929e-06	1.37843e-06	1.16951e-06	2.17699e-06	2.29544e-06	2.91968e-06	2.93869e-06	1.90825e-06	5.24698e-06	2.00487e-06	1.46959e-06	1.87727e-06	2.34867e-06	2.83586e-06	3.47468e-06	2.34003e-06	4.63648e-06	5.13928e-06	1.60682e-06	2.56387e-06	1.79604e-06	1.01134e-06
420	3-Methylphenylacetic acid	1.93929e-05	1.061e-05	6.55861e-06	1.60296e-05	1.77847e-05	4.43101e-05	2.5746e-05	1.22572e-05	4.79808e-06	1.20524e-05	3.45456e-05	1.29273e-05	7.26887e-06	1.65257e-05	4.92471e-06	2.04409e-05	2.39789e-05	1.01738e-05	2.1159e-05	1.01985e-05	8.22326e-06	6.08968e-06	1.63731e-05	1.30207e-05	2.29312e-05	2.90526e-05	2.04956e-05	3.91733e-05	2.89332e-05	8.05215e-06	1.85456e-05	2.76703e-05	2.17459e-05	1.7566e-05	1.0787e-05	1.69498e-05	1.07311e-05	2.44324e-05	1.83681e-05	1.14005e-05	7.27204e-06	1.20972e-05	1.56219e-05	9.10116e-06	2.06437e-05	2.77709e-06	1.49505e-05	5.99887e-05
421	Citrate	1.14288e-05	8.76061e-07	2.43839e-05	8.49664e-05	1.05401e-05	3.34054e-05	3.28514e-05	3.04397e-06	2.21617e-06	1.05375e-05	4.12969e-05	3.29989e-05	5.44838e-05	1.65722e-05	7.85177e-06	4.10308e-05	4.22746e-06	5.22485e-06	4.43428e-05	2.48035e-05	4.92348e-06	2.35442e-06	2.67126e-05	6.21781e-05	5.67044e-06	0.000142664	5.67206e-06	7.52981e-06	6.95936e-06	8.12022e-06	0.000148803	1.02803e-05	4.02951e-06	3.70976e-06	2.10297e-05	1.12367e-05	6.58501e-06	2.38377e-05	3.14038e-05	3.00609e-05	3.05053e-05	7.33112e-05	1.24638e-05	7.99078e-05	2.33341e-05	2.57884e-07	1.47468e-05	2.67961e-08
422	sn-Glycerol 3-phosphoethanolamine	3.57822e-06	1.36449e-06	2.46807e-06	2.07572e-06	4.2695e-06	1.88437e-06	5.24349e-06	3.14478e-06	2.63542e-05	4.72223e-06	6.45444e-06	8.10575e-06	2.19037e-05	7.55032e-06	3.05028e-05	2.03772e-06	1.05338e-05	2.66647e-05	4.08831e-06	2.29334e-05	2.05769e-05	3.03516e-05	6.37465e-06	2.25563e-05	3.95652e-06	4.85157e-06	3.23451e-06	2.33449e-06	6.35891e-06	2.67348e-06	1.1905e-06	1.40307e-05	2.82865e-06	2.21424e-05	1.97817e-05	1.73246e-05	1.18578e-06	1.16578e-05	1.77856e-05	1.80592e-05	1.90226e-06	1.91448e-06	6.86242e-06	3.91251e-06	1.90529e-06	3.06002e-05	2.26355e-05	8.60286e-06
423		0.00166834	0.00069186	0.000933563	0.00165751	0.00171089	0.00155118	0.00193356	0.00141584	0.00391208	0.00170722	0.00122946	0.00166664	0.00200775	0.00112063	0.00211147	0.00177197	0.00134337	0.00268599	0.000113676	0.000955696	0.00127908	0.0033256	0.00312811	0.00214462	0.00116252	0.00146212	0.00196092	0.00053102	0.00164157	0.000999924	0.0009803	0.000604708	0.00229053	0.0014195	0.00180753	0.00208077	0.00208405	0.000637168	0.00141065	0.00276817	0.00268741	0.000999793	0.000304859	0.00199481	0.00244432	0.00206852	0.00335962	0.00220721
424	trans-Aconitic acid	6.90603e-06	1.64292e-06	2.74387e-06	1.79994e-05	1.24969e-05	8.22013e-06	2.97181e-06	6.19568e-06	7.02794e-06	1.72794e-05	7.13631e-06	8.03715e-06	4.39356e-06	1.06784e-05	6.78246e-06	6.10703e-06	2.6444e-06	5.3641e-06	6.17465e-06	5.77148e-06	9.46473e-06	3.96702e-06	8.41667e-06	1.12658e-05	3.74657e-06	6.15653e-06	5.13084e-06	3.70542e-06	4.04407e-06	7.39182e-06	6.64356e-06	1.66259e-06	1.21195e-05	1.06253e-05	5.98245e-06	8.30987e-06	1.00259e-05	2.89086e-06	9.3249e-06	7.20273e-06	2.15899e-05	5.98091e-07	2.07649e-05	2.57863e-07	2.4493e-06	8.47868e-06	5.94075e-06	6.15056e-06
425	Xylitol	2.72785e-05	1.47895e-05	2.14226e-05	1.61254e-05	1.93739e-05	2.18622e-05	1.89651e-05	2.3886e-05	1.56312e-05	2.22609e-05	1.36309e-05	9.82743e-06	2.16634e-05	3.33942e-05	1.61391e-05	1.68202e-05	1.87435e-05	1.32748e-05	1.61768e-05	1.89998e-05	1.8512e-05	2.21233e-05	1.57856e-05	2.5404e-05	1.59792e-05	2.92978e-05	2.81756e-05	2.63362e-05	4.42652e-05	1.98476e-05	2.65728e-05	2.3599e-05	1.51143e-05	1.61292e-05	1.55553e-05	1.55526e-05	1.18735e-05	2.56783e-05	2.38769e-05	2.20821e-05	1.44138e-05	1.39299e-05	1.43573e-05	1.67498e-05	3.05723e-05	1.35134e-05	4.85141e-05	1.62034e-05
426		0.000959623	2.92396e-05	2.42917e-05	0.00133067	2.37865e-05	1.31563e-05	0.00049584	0.000711508	0.000590999	1.3008e-05	0.00184219	0.000110584	0.00119178	1.56155e-05	0.000510164	0.000671431	0.000843483	0.000425984	0.00137786	0.000190875	0.000372493	0.000422428	1.51987e-05	0.00104346	0.000907089	0.000300075	0.000449651	0.00014046	0.000145165	0.000481394	0.00121154	0.000688431	0.00111033	0.000976508	8.92847e-05	0.000695876	0.00044245	5.51546e-05	0.000934512	1.08888e-05	1.11864e-05	0.00117069	1.37797e-05	0.000867761	0.000715121	1.09373e-05	0.000760536	1.55108e-05
427	Lys-Ser	0.000257308	7.79601e-05	2.87819e-05	0.000362533	2.79498e-05	9.25185e-06	0.000165791	0.00117342	0.000409547	9.44582e-06	0.000413114	0.00061921	0.000108035	0.000167556	0.000135432	0.000102129	0.00017936	0.000329582	0.000760074	0.000497134	0.000107285	0.000103937	1.34002e-05	0.000373481	7.86217e-05	9.96603e-05	9.54176e-05	2.64382e-05	5.64336e-05	0.00021892	0.000240574	0.000291589	0.000487031	0.000282833	0.00218491	0.00047969	9.56022e-05	0.00033709	0.000380075	7.89157e-06	6.47009e-06	0.00029333	8.72872e-06	0.000941077	0.000295826	9.26876e-06	8.08333e-05	1.12731e-05
428	N-.alpha.-Acetyl-L-arginine	0.000610077	3.46023e-05	0.00359701	7.90079e-05	0.000105141	1.32078e-05	0.000344667	0.00160048	0.00288062	6.429e-06	0.000154111	0.000101064	0.00189628	6.91462e-06	0.00394483	0.000739663	8.04067e-05	0.00255538	0.000410488	0.00102473	0.000656024	0.00155577	0.000165266	0.00190703	0.000779599	6.62375e-05	0.00094442	0.000294758	0.000131042	0.000975692	0.000949037	0.000712357	0.000379478	0.000759451	0.00205433	0.000715999	0.000753252	0.000775209	0.000467182	0.000606275	0.000637364	0.000634447	0.00022421	0.000447946	0.000569463	0.00471775	0.000210243	6.07603e-05
429		0.000954703	0.00110963	0.00157051	0.000444363	0.000725391	0.000619528	0.000781375	0.00749835	0.00133522	0.000617268	0.0004927	0.00334926	0.00104225	0.00522795	0.00242417	0.00135614	0.000584527	0.00131521	0.000385508	0.00723554	0.00111268	0.0013296	0.000909135	0.00290801	0.000702359	0.000731751	0.000682996	0.000771759	0.000883991	0.0009756	0.0016294	0.00205122	0.00100146	0.00124192	0.00534229	0.000556916	0.000629625	0.00315541	0.00100388	0.000918563	0.00285555	0.000827243	0.000243372	0.00104931	0.00132192	0.00567488	0.000675281	0.00130375
430	Allantoate/Allantoic acid	2.95324e-05	1.80165e-05	1.7932e-05	8.45322e-05	2.36058e-05	3.61758e-05	0.000645569	2.29428e-05	1.61151e-05	2.66449e-05	5.96547e-05	2.9768e-05	2.22053e-05	6.3196e-05	2.66132e-05	4.33438e-05	3.1439e-05	2.72164e-05	2.62505e-05	2.29885e-05	3.31756e-05	2.02564e-05	4.36843e-05	1.35852e-05	3.41043e-05	2.9648e-05	5.87381e-05	6.54226e-05	4.0014e-05	1.86093e-05	3.47348e-05	2.03899e-05	8.95586e-05	4.28337e-05	2.66659e-05	6.70841e-05	5.08565e-05	2.37141e-05	3.45961e-05	2.85503e-05	3.8628e-05	8.44474e-05	5.33178e-05	0.00142936	0.00012292	0.000320722	0.000119354	2.1233e-05
431		0.000202022	5.03613e-05	0.000170812	7.40043e-05	9.25412e-05	0.000266859	0.000110333	0.000159517	0.000166124	0.000114052	0.000128591	8.23401e-05	0.000261993	0.00021128	0.000485941	0.000152493	3.76441e-05	0.000357847	8.57517e-05	0.000108434	0.000132196	0.000214997	0.000249726	0.000267924	0.000270876	4.35729e-05	0.000131997	5.39586e-05	0.000101705	1.64377e-05	0.000262408	0.000106994	5.97472e-05	0.000161103	0.000145452	0.000180339	0.000190398	0.000125577	0.000103119	0.000387537	8.26002e-05	0.000116769	3.7737e-05	0.000148321	0.000115858	0.000352506	5.65264e-05	0.000144214
432		0.000153644	9.821e-05	0.000263366	0.0002212	0.000142083	0.000119114	9.10973e-05	7.2636e-05	0.000115862	0.00018445	6.55264e-05	8.18917e-05	0.000103756	0.000130824	0.000151397	0.000284421	0.000129287	9.44516e-05	0.000205661	0.000198209	0.000374781	0.000158002	0.000143064	0.000151213	6.59016e-05	0.0001014	0.000100037	7.09562e-05	0.0003348	8.83129e-05	8.69447e-05	0.000101372	5.5892e-05	0.000105005	0.000108649	0.000111443	6.47722e-05	0.000114709	1.69971e-06	8.03872e-05	0.000147284	0.000233892	7.8622e-05	8.40438e-05	0.000131131	0.000170154	0.000135315	3.33605e-05
433		0.0103945	0.00738285	0.000247942	0.00653302	0.0044755	0.00300528	0.00285189	0.00573508	0.00164481	0.0121282	0.00706529	0.0102302	0.000340499	0.0016152	0.000645826	0.00186845	0.00692485	0.00191675	0.00571364	0.000618474	0.000547791	0.000710947	0.00506285	0.0011796	0.00668538	0.00483497	0.00236873	0.00789548	0.000428927	0.00509828	0.00185016	0.00185902	0.00831747	0.00530616	0.00136729	0.0037828	0.007907	0.00602607	0.00588754	0.00203443	0.00638704	0.00137882	0.0104072	0.00631759	0.0040232	0.00129843	0.000752885	0.000501118
434	Glutaraldehyde	4.71101e-05	2.60209e-05	2.50539e-05	2.76213e-05	4.43502e-05	6.88227e-05	3.69065e-05	2.29306e-05	1.27142e-05	0.0001087	2.83999e-05	8.4494e-05	2.85643e-05	5.97451e-06	1.44469e-05	3.75179e-05	2.82119e-05	1.27401e-05	3.65029e-05	7.25687e-05	4.91747e-05	2.42522e-05	7.14775e-05	2.49513e-05	4.60391e-05	0.000111963	3.38353e-05	2.62394e-05	2.40598e-05	1.93757e-05	7.81398e-05	5.66828e-05	2.9612e-05	8.79548e-05	1.61075e-05	2.47294e-05	1.66559e-05	3.72557e-05	3.81407e-05	3.39571e-05	4.45513e-05	0.000192134	1.56355e-05	2.17891e-05	9.98826e-05	0.000103142	2.21443e-05	5.99687e-05
435		0.00029072	0.000138499	0.000322089	0.00038777	0.000170709	4.35845e-05	0.000136906	0.000177411	2.74471e-05	9.52279e-05	0.000468272	7.89505e-05	0.000419313	5.34087e-05	0.000402145	0.000223151	0.000266998	0.000175504	0.000153451	3.49398e-05	0.000168201	3.10836e-05	0.000297571	0.00075699	0.000491716	0.000397004	0.000414168	0.000223241	0.000147924	0.000176674	0.000539945	0.000320351	0.000129384	0.000281294	7.94581e-05	7.35662e-05	0.000337848	0.000330476	0.000167063	0.000210997	0.000104852	0.000135789	0.00199656	5.65255e-05	7.78761e-05	7.60607e-05	6.52233e-05	0.000345726
436	Dodecanoic acid	5.22647e-05	8.71038e-05	5.65343e-05	8.13213e-05	2.2582e-05	4.56278e-05	2.79801e-05	8.44152e-05	0.000133585	3.78759e-05	6.71861e-05	0.000113903	0.000163616	0.000341179	0.000280888	0.000144746	8.73404e-05	0.000115791	8.66099e-05	0.000119156	0.000140963	0.000170506	0.000119388	0.000127429	6.46939e-05	9.28709e-05	9.19644e-05	0.000103553	0.000133684	0.000138215	7.03027e-05	9.79145e-05	8.47631e-05	6.65958e-05	0.000129366	9.99348e-05	8.87555e-05	0.000130254	0.000143021	5.29052e-05	6.29952e-05	0.000106082	5.51195e-05	3.59929e-05	7.97501e-05	0.000113364	0.000118025	0.000122102
437		5.99088e-05	0.000103393	6.66331e-05	0.000136286	9.60575e-05	0.000116737	6.70874e-05	2.56499e-05	4.94275e-05	0.000115045	0.000116003	0.000107921	9.63632e-05	0.000126158	3.52028e-05	4.91615e-05	5.76726e-05	7.40117e-05	0.000104206	7.07576e-05	7.23027e-05	3.83495e-05	8.12111e-05	4.64986e-05	0.000128848	0.000172886	9.1953e-05	9.65594e-05	9.3823e-05	6.17386e-05	0.000101382	4.41106e-05	8.06213e-05	5.49946e-05	2.9898e-05	0.000138655	7.90092e-05	4.36001e-05	8.82952e-05	0.000136314	5.9017e-05	3.12194e-05	5.08818e-05	0.000168117	2.16384e-05	5.4965e-05	5.74222e-05	6.4904e-05
438	5-L-Glutamyl-L-alanine	3.78376e-05	3.04646e-05	7.81708e-05	8.18532e-05	8.99277e-05	5.76832e-05	4.73525e-05	5.01735e-05	8.5602e-05	3.67962e-06	0.000101601	8.08773e-05	4.75823e-05	4.02433e-06	7.50769e-05	3.57495e-05	4.02041e-05	7.60015e-05	3.50094e-05	4.37552e-05	3.16201e-05	4.45738e-05	2.89967e-05	6.98239e-05	0.000103769	8.85795e-05	4.66507e-05	7.13188e-05	0.000158996	5.02098e-05	4.17601e-05	0.000158507	7.52875e-05	5.55557e-05	3.29283e-05	6.87971e-05	6.90742e-05	0.000110434	0.000145238	9.28376e-05	9.4116e-05	3.41756e-05	5.1933e-05	0.00012659	5.47289e-05	3.4389e-05	7.55128e-05	3.98715e-05
439		0.000266081	0.000533724	0.000222363	0.000191594	0.000501321	0.000531161	0.000222399	0.000229916	0.000167618	0.000934696	0.000376876	0.000721688	0.000397428	0.000473921	0.000144337	0.000257089	0.000529748	0.000145894	0.000227564	0.000190303	0.00019686	0.00011661	0.000680271	0.00024092	0.000884482	0.000298403	0.000261642	0.00058458	0.000396729	0.00020361	0.000366071	0.000321757	0.000332668	0.000363896	0.000273537	0.000527913	0.000301107	0.000863565	0.000406436	0.00051191	0.000253599	0.000226887	0.000429352	0.000327419	0.000171829	0.000124679	0.000377152	0.000216518
440		5.79707e-06	2.16941e-06	1.62977e-05	7.07071e-07	7.1428e-06	1.70732e-05	1.11057e-05	3.86525e-06	1.40217e-05	3.0258e-06	7.16797e-06	7.52915e-06	0.000821305	3.04314e-06	0.00109922	1.54738e-05	2.07396e-08	1.0421e-05	5.46096e-06	4.39995e-06	2.27994e-06	4.69498e-05	1.70454e-05	2.21043e-05	2.74253e-06	2.32319e-08	6.727e-06	4.28974e-06	1.60517e-05	4.09023e-06	1.98177e-05	0.000393022	4.87946e-06	6.78806e-06	7.3045e-06	1.56954e-05	2.03209e-05	1.68727e-05	5.85479e-06	0.000105949	4.34617e-05	4.96732e-06	1.99879e-06	1.69684e-05	7.25681e-06	2.55471e-05	7.17767e-06	1.36451e-06
441		4.83714e-05	2.11789e-05	6.19188e-05	3.52586e-05	3.13731e-05	2.96366e-05	4.59735e-05	2.72311e-05	4.09634e-05	7.42331e-05	2.06822e-05	4.20075e-05	5.8325e-05	5.05937e-05	1.94107e-05	7.36635e-05	5.81984e-05	3.19944e-05	3.65925e-05	3.11662e-05	4.90987e-05	2.35968e-05	4.32787e-05	4.43673e-05	3.98042e-05	3.74677e-05	5.7185e-05	7.24201e-05	5.80628e-05	6.88022e-05	2.49369e-05	7.23641e-05	6.17271e-05	4.28858e-05	3.99217e-05	3.31712e-05	2.35307e-05	4.21847e-05	4.78387e-05	7.34596e-05	6.84036e-05	9.87799e-06	1.41788e-05	3.61425e-05	4.01634e-05	3.73482e-05	5.99238e-05	7.02494e-05
442		0.000332744	0.00018637	0.000216859	0.000562839	0.000427516	0.000438933	0.000610136	0.00042865	0.000394689	0.000583859	0.000201456	0.000436411	0.000333955	0.000186583	0.000149102	0.00119599	0.000514108	0.000211716	0.000814876	0.000181567	0.000745038	0.00042277	0.000365408	0.000169605	0.000261885	0.000502967	0.000205431	0.000480066	0.000206224	0.000220227	0.000800306	0.00282184	0.000928309	0.000372127	0.000325667	0.000553305	0.000253148	0.000201533	0.000406192	0.000483945	0.000264166	0.000580128	3.95487e-05	0.000184122	0.000557184	0.000114012	0.000690877	0.000302716
443		0.000271107	0.000282706	8.48545e-05	0.000742439	0.00038304	0.000676723	0.000531092	0.000185884	0.000223367	0.000590402	0.000318004	0.00043109	0.000322913	5.24628e-05	3.91887e-05	0.000521577	0.000460222	0.000233432	0.000235896	9.02089e-05	0.000167455	2.24655e-05	0.000286004	2.45071e-05	9.84426e-05	0.000431911	0.000174454	0.000378291	0.000228037	0.000297247	0.000200543	0.000357632	0.000937687	0.000137865	0.000146614	0.00036759	0.00025164	0.000247345	0.000396615	0.000192135	0.000286597	0.000197604	2.34825e-05	0.000104413	0.000247306	0.000100325	0.000233559	0.000485557
444		0.000366572	0.000875233	0.00274018	0.000950728	0.000766031	0.000633367	0.000225132	2.9029e-05	0.000156869	0.00200898	0.000490635	0.00046561	0.00363403	0.00163812	0.00110558	0.000436993	0.000275143	0.00140549	0.00203521	0.00233505	0.00189235	0.00115577	0.000469427	0.000522604	0.000386685	0.000719558	0.000841188	0.000327624	0.000449587	0.0003131	6.20211e-05	0.00136416	0.00107138	0.00237917	0.000316358	0.000787292	0.00392358	0.000179767	0.000541736	0.00113151	0.00050011	0.00125544	0.00115979	0.000141529	3.40515e-05	0.000187443	0.000332944	0.0013941
445		0.000136939	0.0001521	0.000187357	0.000147889	0.000146194	0.000320134	0.000185681	0.000164667	0.000364233	0.000257889	0.000235239	0.00036281	0.000276959	0.000192111	0.000348836	0.000317351	0.000262097	0.000286576	0.000163168	0.000236732	0.000273073	0.000300085	0.000395825	0.00037977	0.000114554	0.000354737	0.000258533	0.000226912	0.000149672	0.00011444	0.000159436	0.000334444	0.000184868	0.000138153	0.000150061	0.000303606	0.000290398	0.000264589	0.000201118	0.000555538	0.000207831	9.06993e-05	8.78148e-05	0.000237502	0.000223813	0.000578101	0.000191716	0.000253436
446	Pantothenate	0.00033304	0.000544368	0.000530007	0.000897539	0.00115553	0.000974886	0.000397147	0.000373299	0.00139315	0.0009401	0.000659493	0.000728834	0.000990959	0.000683818	0.00149245	0.000901551	0.000387178	0.000680091	0.000408252	0.000415825	0.00077452	0.000294013	0.000746689	0.000429346	0.000482872	0.00166787	0.000362144	0.000295155	0.000462566	0.000680383	0.000800567	0.000735472	0.00131048	0.000568619	0.000232515	0.000317214	0.000739143	0.000399334	0.000269466	0.000805699	0.000898925	0.00176205	0.000523822	0.00101435	0.00106909	0.000861125	0.000623062	0.000562837
447	Pargyline	0.000360221	0.000153837	0.000639257	0.000227992	0.000541176	0.000298378	0.000329991	0.000318684	0.00017638	0.000465757	0.000179546	0.000166577	0.000243867	0.000160446	0.000211131	0.000847386	0.000297995	0.000145268	0.000242392	0.000829216	0.000639045	0.000230868	0.000308839	0.000247665	0.000160759	0.000405035	0.00024735	0.000317668	0.000425352	0.000224337	0.000222852	0.000176301	0.000192838	0.00046961	0.000227375	0.000266834	0.000309409	0.000355087	0.000432565	0.000215886	0.000131187	0.000424686	0.000143924	0.000213337	0.0004521	0.000304783	0.000350149	0.00015316
448	N-carbamoyl-L-aspartate	1.95283e-06	1.43698e-06	2.73086e-08	2.08147e-06	1.72105e-06	2.83301e-08	1.95388e-06	1.15896e-06	2.50567e-08	1.713e-06	3.29254e-06	2.07894e-06	2.7004e-08	3.38387e-07	2.50375e-08	2.69312e-06	2.75978e-06	2.62465e-08	1.97364e-06	3.56221e-06	1.9347e-06	2.39995e-08	1.91557e-06	2.96862e-06	2.22539e-06	3.90308e-06	2.27507e-08	1.74165e-07	2.59034e-06	2.53252e-08	3.20705e-06	3.8741e-06	1.1947e-06	2.26062e-06	7.29522e-07	1.61976e-06	7.70914e-07	3.4618e-06	3.43136e-06	1.82218e-06	1.33006e-07	2.18571e-06	1.65455e-06	3.85576e-06	2.66634e-06	3.11707e-08	1.62251e-06	2.67961e-08
449	Ser-Asp	7.38654e-05	0.000195836	7.4555e-05	6.28968e-05	7.01954e-05	0.000744347	0.000128461	9.79271e-05	5.73954e-05	0.00011688	0.000166354	0.000261064	0.000222345	9.92131e-05	6.05122e-05	0.000123725	0.000124424	7.42589e-05	0.000172575	6.1076e-05	9.54033e-05	8.22433e-05	0.000230688	0.00025952	0.000286747	9.38584e-05	0.000199468	0.000219494	0.00020378	5.31083e-05	0.000141965	0.000177198	6.8917e-05	0.000171371	5.99127e-05	0.00036314	0.000119055	0.000206049	0.00016553	0.000213566	4.18657e-05	0.000141901	7.00805e-05	7.37736e-05	5.7637e-05	2.73186e-05	5.78469e-05	7.40246e-05
450	Indole-3-pyruvic acid	0.000308097	0.000186336	0.000181598	0.000307808	0.000183171	0.000322981	0.000208085	0.000323503	0.000117603	0.000200406	0.00053713	0.000200559	0.000325991	0.000489956	0.000134366	0.00048861	0.000408211	0.000123667	0.00027269	0.000253849	0.000336888	0.000204758	0.000319813	0.000303955	0.00034428	0.000471819	0.000361901	0.000517389	0.00044926	0.000269971	0.000527166	0.000457178	0.000256811	0.000339074	0.000271497	0.000341143	0.00020834	0.000566941	0.000384862	0.000194051	9.83673e-05	0.000267825	0.000183247	0.000283691	0.000301754	5.23455e-05	0.000458866	0.000202189
451	Tryptamine	0.000113115	5.78765e-05	5.34793e-05	9.0244e-05	0.000114348	0.000308587	0.000129259	5.64435e-05	0.000151898	0.000165442	6.31423e-05	0.000226963	9.7032e-05	7.18817e-05	0.000140748	8.88536e-05	4.22065e-05	6.82579e-05	6.75163e-05	4.14468e-05	7.44696e-05	5.02634e-05	7.48596e-05	4.30014e-05	0.000116578	0.000163355	3.73568e-05	6.0534e-05	5.49744e-05	6.94212e-05	7.98769e-05	7.30069e-05	0.00012757	0.000123871	2.54538e-05	3.43943e-05	7.27114e-05	4.96082e-05	2.97934e-05	8.64578e-05	0.00010289	0.000169515	8.54577e-05	9.66122e-05	0.000104179	8.57241e-05	6.3036e-05	0.000121003
452		0.000122305	1.82037e-05	5.25036e-05	0.000563888	0.000339372	0.000503343	5.31193e-05	0.000469692	0.000331297	0.00041242	0.000413602	0.000163462	0.000243045	0.000238913	5.58207e-05	0.00113425	0.000177448	0.000159931	0.000609172	0.000353669	0.00126365	3.30843e-05	0.000266585	0.000650726	0.000124919	0.000217174	0.000346626	6.10798e-05	0.000180109	0.000162224	0.00250423	0.000610623	0.000401856	0.000726944	4.49353e-05	0.00169444	0.000315549	8.87787e-05	0.000417247	0.000584314	0.00110673	0.000545183	0.000886903	0.000174765	0.000166488	0.000111626	0.000373114	6.10361e-05
453		3.51973e-05	7.83443e-05	0.000132279	3.07758e-05	7.05801e-05	0.000112414	7.16921e-05	5.82657e-05	4.24577e-05	6.4869e-05	5.15394e-05	0.00018223	0.000182236	0.000160569	4.24527e-05	2.02168e-05	7.65721e-05	7.77645e-05	0.000110122	7.2209e-05	4.91514e-05	1.6534e-05	0.000112883	2.85212e-05	0.000112125	4.26015e-05	3.97853e-05	0.000145269	3.19907e-05	5.43729e-05	6.58918e-05	3.27086e-05	4.50221e-05	5.15153e-05	0.000161766	8.25777e-05	8.65756e-05	9.38242e-05	0.000104818	0.00019302	5.49655e-05	2.2084e-05	0.000110346	4.33563e-05	3.24707e-05	7.2255e-05	1.92982e-05	6.53706e-05
454		0.000589172	0.000371069	0.000755985	0.000222102	0.000453596	0.000251328	0.000304125	0.000460536	0.000503876	0.00046193	0.000384361	0.000287886	0.000129472	0.000248806	0.000537472	0.00133591	0.000553825	0.000257311	0.000270848	0.000765496	0.0012373	0.000539516	0.000448794	0.00074814	0.000310738	0.000674922	0.000319945	0.000155691	0.000599608	0.000554397	0.000309567	0.000392589	0.000212909	0.000673646	0.000186492	0.000402365	0.000406668	0.000789672	0.000580475	0.000177827	0.00028131	0.000232571	0.000331267	0.000528838	0.000426276	0.000270476	0.000762387	0.00010026
455	4,6-Dioxoheptanoic acid	5.36775e-05	2.01113e-05	1.78494e-05	2.5652e-06	0.000108568	0.000135624	3.34319e-05	1.47604e-05	4.29142e-05	0.000199014	9.35605e-05	8.96354e-05	0.000253123	0.000157329	0.000119118	7.93454e-05	0.000166176	0.00013132	9.73044e-05	9.43328e-06	6.13386e-06	1.18292e-05	0.000102207	3.81861e-05	0.000124512	2.72577e-06	4.10855e-06	5.96544e-05	0.00010881	4.91611e-06	2.90841e-06	7.76918e-05	7.46449e-05	0.000292079	4.65584e-05	0.000217169	8.49677e-06	7.1324e-06	4.46488e-05	0.00048875	0.000252242	6.32125e-06	1.649e-05	6.58944e-05	1.18002e-05	8.84284e-05	2.04881e-05	1.12171e-05
456	Caffeic Acid	4.02257e-06	1.7932e-06	4.12793e-05	3.16578e-06	5.3436e-06	2.52489e-06	8.17888e-06	3.14891e-06	2.91774e-06	2.68971e-08	8.51413e-06	6.36527e-06	5.23882e-06	2.88586e-08	6.62753e-06	2.85108e-05	1.39715e-06	6.20013e-06	2.0343e-05	2.29829e-05	1.75911e-05	1.2389e-05	1.10137e-05	7.00502e-06	6.76287e-06	6.60781e-06	1.01276e-05	1.2181e-05	2.09618e-05	3.15481e-06	3.17351e-06	6.69859e-06	5.89314e-06	3.90822e-06	9.54627e-06	6.03471e-06	7.65114e-06	7.57349e-06	4.7173e-06	5.80247e-06	2.34751e-06	1.3723e-06	2.17439e-05	1.26526e-05	1.27004e-06	3.94898e-06	1.14362e-05	7.31585e-06
457	N-Acetyl-D-glucosamine	7.92974e-05	5.68146e-05	9.05899e-05	9.52939e-05	0.000114251	6.79489e-05	8.13163e-05	5.5959e-05	0.00013133	7.14981e-05	0.000104997	8.03581e-05	0.000103219	6.29991e-05	0.000112944	0.000100935	8.34293e-05	9.25006e-05	5.81874e-05	9.56164e-05	0.000124089	7.83097e-05	8.16693e-05	8.82793e-05	7.00647e-05	0.000118801	9.06464e-05	0.000109894	0.000217714	9.47355e-05	7.65248e-05	0.000115894	7.10238e-05	0.000109589	0.00010135	7.64209e-05	0.000114789	0.000114599	6.25794e-05	6.92664e-05	6.5531e-05	0.000136656	9.50639e-05	9.05146e-05	9.55325e-05	6.61329e-05	0.000104512	9.91042e-05
458	7,8-Dihydrobiopterin	9.51701e-05	5.74859e-05	2.53935e-05	0.000164068	3.11491e-05	2.72704e-05	8.63413e-05	0.000241084	4.87895e-05	2.94883e-05	0.000227558	2.9114e-05	0.000128447	8.56228e-05	5.66654e-05	0.000224296	7.4335e-05	5.03516e-05	0.000241095	2.69234e-05	0.000294975	0.000170495	0.000285209	5.00652e-05	0.00018269	0.000446882	9.04156e-05	0.000110205	0.000100225	9.68313e-05	9.29253e-05	0.000377422	0.000125215	0.000320505	5.40189e-05	0.000166516	8.13029e-05	0.000111999	8.74781e-05	1.7281e-05	1.63854e-05	0.000286321	3.39482e-05	2.66642e-05	0.00029636	1.26018e-05	0.000229045	2.52917e-05
459		0.000156822	8.11512e-05	5.98714e-05	0.000154332	0.000128359	9.85683e-05	8.35606e-05	0.000122081	6.96464e-05	0.000170274	0.000106158	6.6386e-05	9.9997e-05	0.000134918	0.000100065	0.00014021	0.000167743	7.03971e-05	6.91733e-05	8.21381e-05	0.00013548	0.000111998	9.06537e-05	0.000119245	0.000119024	0.000285653	9.35582e-05	0.000100763	0.000241254	0.000100064	0.000116727	0.000134736	0.00010297	0.000132373	8.18938e-05	8.83178e-05	0.000100372	2.93146e-05	5.44616e-05	0.000139259	8.32272e-05	0.000143383	9.34048e-05	0.000104119	0.000158081	4.22369e-05	0.000146162	8.89743e-05
460	Allocystathionine	9.12368e-05	8.61543e-05	8.52169e-06	7.81251e-05	7.25509e-05	0.000141913	0.000105113	2.64974e-05	4.05766e-05	4.01572e-05	6.37164e-05	0.000108351	4.77912e-05	7.67807e-05	4.18396e-05	8.90068e-05	7.52382e-05	3.15536e-05	7.82263e-05	3.40952e-05	3.69094e-05	1.76959e-05	3.50064e-05	4.65655e-05	8.46328e-05	5.05466e-05	0.000167698	5.47754e-05	7.85705e-05	4.92269e-05	7.21127e-05	2.4187e-05	1.60721e-05	5.93511e-05	2.58139e-05	7.16096e-05	5.26887e-05	6.29653e-05	0.000144184	0.000110483	4.20412e-05	0.000135689	8.6304e-05	5.01895e-05	4.61484e-05	3.28917e-06	3.59984e-05	6.96546e-05
461	Cytosine	9.2361e-05	2.34335e-05	3.453e-05	0.000296295	1.88773e-05	1.45344e-05	1.96252e-05	5.30622e-05	2.55202e-05	2.41531e-05	8.71376e-05	4.85004e-05	6.60376e-05	3.44258e-06	3.60868e-05	0.000112876	5.33193e-05	2.96717e-05	4.91063e-05	2.30375e-05	8.57903e-05	6.06812e-05	4.42309e-05	0.00010524	4.54277e-05	4.15448e-05	5.21874e-05	2.08868e-05	5.84466e-05	5.38555e-05	9.00052e-05	0.000152413	2.65014e-05	9.32867e-05	3.25674e-05	4.50748e-05	5.31219e-05	4.55462e-05	9.357e-05	2.07607e-05	4.66961e-05	3.45656e-05	0.00111667	1.12909e-05	7.28851e-05	1.94754e-05	8.62898e-05	2.5804e-05
462		8.65428e-05	5.54003e-05	7.55396e-05	0.000141998	0.000103172	0.000117859	9.57104e-05	3.92993e-05	2.18123e-05	0.000148159	0.000110495	0.000114949	0.000111301	0.000170521	7.2074e-05	0.000128195	0.000107273	4.44939e-05	2.98636e-05	8.95019e-05	0.000107564	8.12723e-05	0.00014456	2.9233e-05	0.000208969	2.98848e-05	0.000181833	0.000502751	0.000150872	4.62685e-05	9.65793e-05	0.000149546	0.000109868	0.000109151	7.33808e-05	4.9597e-05	9.47003e-05	0.000270815	0.000111094	0.000161455	0.000100882	0.000126208	0.000177467	0.000348479	3.50134e-05	5.03518e-05	0.000180185	9.31859e-05
463	Homocitrate	2.42105e-05	1.49669e-05	2.98281e-05	8.98678e-06	1.86665e-05	9.12429e-06	1.07119e-05	1.72943e-05	2.01007e-05	1.91944e-05	1.39348e-05	9.73658e-06	5.31467e-06	9.36066e-06	2.09758e-05	5.29736e-05	2.20849e-05	1.00093e-05	9.7362e-06	3.06766e-05	4.81987e-05	2.2631e-05	1.74495e-05	2.94391e-05	1.21231e-05	2.78254e-05	1.14984e-05	6.59542e-06	2.32413e-05	2.17655e-05	1.20754e-05	1.68134e-05	7.42446e-06	2.59928e-05	7.0144e-06	1.41163e-05	1.62336e-05	3.10308e-05	2.28212e-05	7.20946e-06	1.06488e-05	7.39165e-06	1.33008e-05	2.25338e-05	1.80254e-05	1.10298e-05	3.06192e-05	4.10915e-06
464	L-Iditol	4.79499e-05	4.02735e-05	2.85293e-05	6.92006e-05	5.91291e-05	5.62785e-05	4.39553e-05	5.37034e-05	2.7359e-05	8.48188e-05	5.63268e-05	4.19454e-05	8.29038e-05	7.40134e-05	2.15573e-05	5.56429e-05	7.895e-05	2.54134e-05	5.0263e-05	4.67317e-05	1.34441e-05	3.2721e-05	5.26526e-05	1.17636e-05	7.619e-05	0.000110516	4.18774e-05	7.34955e-05	0.00013147	3.80108e-05	9.41539e-05	6.08021e-05	4.2759e-05	9.55612e-05	2.33328e-05	8.12558e-06	2.81385e-05	7.86402e-05	8.16719e-05	4.56631e-05	9.42877e-05	5.82956e-05	0.000101967	1.99222e-05	7.96743e-06	1.49068e-05	5.91698e-05	4.86571e-05
465	1-Deoxynojirimycin	0.000372511	0.000147533	0.000129292	0.000299135	0.000439919	0.00032692	0.00024829	0.00027585	0.000370114	0.000377412	0.000276336	0.000248647	0.00047736	0.000240696	0.000175255	0.000320498	0.000367382	0.000272275	0.000268631	0.000229683	0.000450654	0.000207489	0.000232533	0.00017621	0.00030118	0.000492975	0.000259093	0.000303967	0.000497483	0.000257765	0.000348607	0.000267617	0.000235036	0.000815255	0.000254579	0.0003093	0.000197709	0.000430027	0.000261769	0.000270706	0.00015677	0.000215421	0.000319678	0.000413349	0.000341613	0.000126789	0.000294589	0.000302697
466	Dacarbazine	8.79688e-06	4.76719e-05	4.57965e-05	6.54389e-06	7.25895e-05	2.92226e-05	1.83827e-05	0.000116539	1.42395e-05	2.51633e-05	2.20309e-05	5.64351e-05	7.75124e-05	7.54606e-05	4.07395e-05	1.49412e-05	1.08951e-05	1.76662e-05	2.14555e-05	5.35985e-05	1.37476e-05	1.74579e-05	1.61384e-05	1.42334e-05	2.5771e-06	1.07242e-05	1.48114e-05	6.87888e-05	2.22466e-05	2.98013e-05	4.5148e-06	2.17542e-05	1.19893e-05	1.81816e-05	3.70329e-05	1.4749e-05	9.48535e-06	2.42713e-05	4.56221e-06	0.000306587	1.6515e-05	1.30638e-05	1.59939e-05	7.70083e-05	8.96263e-06	2.46358e-05	2.76461e-05	2.07418e-05
467		2.61315e-05	0.000103063	0.000145119	0.00010344	0.000736246	0.00011109	0.000326986	7.16329e-05	0.000153513	1.47373e-05	6.42498e-05	0.000731645	4.39757e-05	5.03585e-05	1.98149e-05	8.77307e-05	8.60847e-05	1.12063e-05	0.000163477	9.51838e-05	1.85113e-05	1.72238e-05	0.000324203	6.44685e-06	2.02245e-05	4.16702e-05	0.000114636	6.38311e-05	7.23367e-05	3.84299e-05	9.65295e-05	3.14476e-05	0.000504135	3.46889e-05	5.85788e-05	2.38111e-05	2.18914e-05	4.96359e-05	9.41635e-05	1.48743e-05	1.04597e-05	0.000214646	2.87798e-06	0.000334344	5.64819e-05	0.00102617	2.67087e-05	0.000582435
468	3,5-Dimethoxy-4-hydroxycinnamic acid	3.41361e-06	3.60788e-06	3.60273e-06	2.8501e-06	4.55731e-06	4.66867e-06	3.82103e-06	5.66897e-06	3.05049e-06	5.40029e-06	3.44592e-06	3.97242e-06	3.73209e-06	5.43288e-06	3.29869e-06	3.13561e-06	1.19888e-06	2.47072e-06	3.21505e-06	4.23505e-06	2.62705e-06	2.66315e-06	3.74033e-06	3.12889e-06	4.26156e-06	1.61064e-06	2.40262e-06	6.16416e-06	2.52033e-06	2.79292e-06	4.45268e-06	1.25942e-06	3.28837e-06	3.00906e-06	3.64964e-06	3.79951e-06	1.6034e-06	9.65717e-06	1.12344e-06	8.3717e-06	3.86861e-06	2.89288e-06	1.59396e-06	2.33689e-06	3.05273e-06	3.16054e-06	1.80525e-06	3.87912e-06
469	His-Ser	2.19552e-05	1.81498e-05	1.29824e-05	2.64786e-05	3.68409e-05	2.0377e-05	2.68234e-05	2.39049e-05	1.17495e-05	4.02179e-05	2.85874e-05	2.08911e-05	1.5562e-05	2.70119e-05	1.08755e-05	2.51477e-05	2.72984e-05	1.03858e-05	3.55703e-05	1.80977e-05	2.43047e-05	1.51892e-05	1.36397e-05	1.5675e-05	1.50852e-05	3.34377e-05	2.23263e-05	2.97754e-05	3.14739e-05	1.8737e-05	2.6698e-05	2.48097e-05	2.24958e-05	2.61989e-05	1.4644e-05	2.37444e-05	1.46021e-05	3.51168e-06	6.91383e-06	1.91637e-05	1.27814e-05	1.70519e-05	1.57801e-05	7.65848e-06	2.84418e-05	9.22038e-06	2.32987e-05	2.22587e-05
470		0.00020527	0.00164262	0.00189071	0.00011773	0.00123162	0.0207611	0.000644461	0.000305474	0.000809216	0.00130716	0.000625678	0.00150385	0.000343185	0.00492475	0.000171726	0.000327559	0.000209774	0.000306881	0.00100169	0.000272767	0.000501982	0.000216759	0.00201014	0.000333195	0.00174495	7.07898e-05	0.00066812	0.00208403	0.000543645	0.00050706	0.000446424	0.00118979	0.000374923	0.000198019	0.000798622	0.00114852	0.000556759	0.00225356	0.000912977	0.00904771	0.0012112	0.000265446	0.00233721	0.000118297	6.66647e-05	0.000449209	0.000279013	0.000733707
471	Cytidine	0.00128139	0.00128846	0.00166239	0.00211417	0.000898386	0.00164249	0.00143205	0.000724898	0.00139786	0.00182259	0.00182172	0.00123929	0.00318094	0.00100603	0.00212405	0.00126209	0.000697847	0.00203551	0.000912422	0.00369533	0.00314889	0.00122197	0.00129719	0.00116919	0.00200535	0.00207729	0.00126853	0.00222315	0.00147101	0.00156968	0.00139284	0.00116391	0.00179793	0.00130932	0.00130876	0.0016811	0.00206052	0.00101476	0.00152912	0.00296998	0.00197242	0.00205453	0.00186958	0.000698534	0.000976264	0.00105564	0.00161529	0.00138597
472		3.24811e-05	8.76565e-06	1.92373e-05	1.40534e-05	2.19786e-05	1.60787e-05	2.07858e-05	1.23108e-05	1.34798e-05	1.94381e-05	9.52382e-06	2.14151e-05	3.77602e-05	1.70263e-05	8.85604e-05	4.48692e-05	5.80034e-06	4.09973e-05	2.29558e-05	2.63159e-05	2.24916e-05	3.13903e-05	9.62294e-06	4.12409e-06	1.53554e-05	7.7599e-06	4.51198e-05	3.66122e-05	1.09936e-05	7.74819e-06	1.45263e-05	2.82292e-05	3.1018e-05	8.08649e-05	2.10815e-05	3.22298e-05	1.53013e-05	3.57139e-05	6.52046e-05	8.76736e-06	1.36122e-05	0.000119359	9.06174e-06	3.7413e-05	0.000109156	5.54938e-05	3.11642e-05	5.51084e-05
473	Dimethyl sulfone	0.000341597	0.000197481	0.000515636	0.000155157	0.000143947	0.000140194	0.000468072	0.000144364	0.000515533	0.000113352	0.0002507	0.000175121	0.000597402	0.000159615	0.000179768	0.000352464	0.000223504	0.000579926	0.00010476	0.000467484	0.000228948	0.000209058	0.000164145	0.000134651	0.000178524	0.000152006	0.000168481	0.00054883	0.000315304	0.000564779	0.000252881	0.000129154	0.000331011	0.000397925	0.000290186	0.000260253	0.000658217	0.000452604	0.000161428	0.000191933	0.00060156	0.000148045	0.000203357	0.000189894	8.57891e-05	0.000555723	0.000424264	0.000200026
474		9.57361e-05	8.53866e-05	8.2684e-05	7.36337e-05	4.95354e-05	1.14151e-05	0.000102021	9.08427e-05	8.55333e-05	1.87042e-05	4.90567e-05	9.65475e-05	7.45706e-05	2.34917e-05	7.48677e-05	9.08139e-05	5.74414e-05	5.73956e-05	7.42361e-05	0.000114936	0.000161518	0.000145094	0.000116492	0.000132415	7.17725e-05	7.53481e-05	7.50031e-05	6.79047e-05	0.000113942	0.000109617	4.30109e-05	6.33442e-05	0.000101169	0.000109688	0.000102211	9.26962e-05	7.9892e-05	0.000124655	0.000246881	2.8687e-05	8.44011e-05	2.78167e-05	0.000378285	0.000100819	1.99188e-05	3.30444e-05	0.000106676	0.000132797
475	Uridine	4.6311e-05	4.2135e-05	0.00013	3.78126e-05	5.70748e-05	5.37824e-06	2.97377e-05	1.51601e-05	7.37334e-06	3.10016e-05	2.6883e-05	3.69356e-05	5.47104e-05	0.000110448	3.61215e-05	3.56935e-05	4.03534e-05	4.80687e-05	3.78634e-05	3.77647e-05	8.60651e-06	2.39399e-06	4.78203e-05	2.54197e-05	4.34844e-05	3.70344e-05	3.69288e-05	5.76574e-05	4.72537e-06	3.87867e-05	3.96021e-05	5.06051e-06	3.78265e-05	3.56998e-05	1.4882e-05	9.85489e-06	3.70469e-05	4.01269e-05	3.6058e-05	4.11073e-05	4.28675e-05	2.49419e-06	2.96311e-05	4.03201e-05	3.7246e-05	5.0618e-05	4.70591e-05	4.57899e-05
476	L-Carnosine	0.000377285	0.000237132	0.000303538	0.000233039	0.000398389	0.00215008	0.000688921	0.00100933	0.000195421	0.000626651	0.000558602	0.000488948	0.00170354	0.000519178	0.000220031	0.00310416	0.000325324	0.000246355	0.00100211	0.000378397	0.000232075	0.000401761	0.000720964	0.000162448	0.000709906	0.000563033	0.000583925	0.000428722	0.000479837	0.000585747	0.000222826	0.000236829	0.000603693	0.000450568	0.00040894	0.000743753	0.00073861	0.000512163	0.000938475	0.000411471	0.000536889	0.00610618	0.000339111	0.000187345	0.000624655	0.000163223	0.00113462	0.000667382
477		0.000239733	0.000275018	0.000364341	0.000393077	0.000452172	0.000403793	0.00100894	0.000252804	0.000287305	0.000418843	0.000274652	0.000333978	0.000385869	0.000416513	0.000309673	0.000542505	0.000318789	0.000345804	0.00026146	0.000340114	0.000200762	0.000512465	0.000458373	0.000343767	0.000157782	0.000530609	0.000249217	0.000278295	0.000353181	0.00028298	0.000345568	0.000291229	0.000309706	0.000210519	0.000278462	0.000318513	0.000390065	0.000308861	0.000309837	0.000570703	0.000332515	0.000463066	0.000237958	0.000492904	0.000367269	0.000326841	0.000276422	0.000525837
478		9.07768e-05	0.000104429	8.80148e-05	8.86862e-05	0.000172485	0.000119778	7.57747e-05	0.000177037	8.11028e-05	0.000115215	7.21124e-05	9.32872e-05	0.000113121	0.000230041	0.000252324	0.000264127	0.000120976	8.47062e-05	9.38819e-05	0.000173817	8.23118e-05	7.77685e-05	0.000101144	0.000130675	0.000168122	6.71952e-05	7.90729e-05	0.00018846	0.0001333	0.000100161	7.51341e-05	0.000111203	7.58452e-05	7.91656e-05	7.69396e-05	8.47808e-05	8.29859e-05	9.67457e-05	8.43877e-05	0.000154839	8.90031e-05	6.07049e-05	0.000140469	7.69335e-05	0.000122057	0.000111316	0.000119382	0.000129834
479		0.000621963	0.00046228	0.00121743	0.00207368	0.000396188	0.000188852	0.000452895	0.000485209	0.000429642	0.00015259	0.000425105	0.000673538	0.000555006	0.0010336	0.000357116	0.011341	0.00200668	0.000264912	0.00541413	0.0114755	0.015606	8.42791e-05	0.000348217	0.000295715	0.0175123	0.0140176	0.00035068	0.000177357	0.00123485	0.000541922	0.000695021	0.000876305	0.000484337	0.00353019	0.000270953	0.000484116	0.000554815	0.00034347	0.00458181	2.72776e-05	0.000112792	0.0009531	0.00202394	0.000859471	0.00156412	0.000338235	0.00265003	0.000435841
480	Ile-Pro	1.03238e-05	1.1469e-05	1.02866e-05	1.01981e-05	1.88674e-05	1.59136e-05	2.41174e-05	2.41668e-05	1.01338e-05	1.41452e-05	9.94235e-06	1.19165e-05	1.23112e-05	2.79249e-05	2.65396e-05	3.21093e-05	1.13919e-05	1.00475e-05	1.23401e-05	1.99851e-05	1.08796e-05	9.74722e-06	1.39453e-05	1.4286e-05	1.77465e-05	4.05717e-06	9.4364e-06	2.26712e-05	1.57614e-05	1.26522e-05	9.70223e-06	1.14014e-05	9.50831e-06	1.02311e-05	9.24592e-06	8.5116e-06	1.48705e-05	1.16511e-05	1.00965e-05	1.49204e-05	1.26675e-05	7.49438e-06	1.60245e-05	1.16753e-05	1.28472e-05	1.51459e-05	1.7711e-05	1.60964e-05
481		0.00110834	0.000415621	0.000798409	0.000297261	0.000149869	0.00122698	0.000522702	0.000440377	0.000362366	0.000173772	0.00101325	0.000139936	0.00131894	0.000748052	0.000548788	0.00205219	0.000537477	0.000763394	0.000266235	0.000246835	0.00166555	0.0019522	0.000967142	0.000761411	0.000342922	0.00117179	0.000598024	0.00037846	0.00062471	0.000151842	0.00229499	0.00143546	0.000921243	0.00198454	0.000358835	0.000957045	0.000322926	0.000925967	0.000392896	0.000165724	0.000396163	0.00244743	0.000437273	0.00091244	0.000386998	0.000133488	0.000543691	0.000684308
482		0.0274736	0.0239551	0.0204013	0.0175211	0.0275037	0.027597	0.0617323	0.0433086	0.0295951	0.0296158	0.024086	0.0297309	0.0196649	0.0297699	0.0234817	0.0203673	0.024949	0.0272489	0.03286	0.026231	0.0256467	0.0220916	0.0375755	0.0266377	0.0303525	0.0238712	0.026409	0.0314615	0.0337162	0.025549	0.0241347	0.0183898	0.0245886	0.028644	0.0706361	0.0287417	0.0146113	0.0228554	0.0387724	0.0414628	0.0190253	0.0242028	0.0207296	0.0310395	0.0338789	0.0240671	0.0206285	0.0235849
483	gamma-L-Glutamyl-L-valine	1.46338e-05	5.52736e-06	1.29896e-05	4.9618e-06	3.77812e-06	1.37182e-05	1.42193e-05	7.50335e-06	5.74968e-06	3.09952e-06	9.27308e-06	1.10824e-05	1.65436e-05	2.60228e-06	1.15424e-05	9.29441e-06	8.29938e-06	5.39136e-06	1.30897e-05	8.00329e-06	1.01877e-05	4.79209e-06	1.16498e-05	6.36197e-06	1.70189e-05	8.0893e-06	1.42796e-05	1.32293e-05	6.65136e-06	5.70105e-06	8.1507e-06	1.40282e-05	7.54135e-06	1.09335e-05	1.35461e-05	2.1141e-05	1.65834e-05	1.11212e-05	1.31521e-05	1.44575e-05	8.48783e-06	7.84805e-06	2.67562e-05	9.60745e-06	6.15044e-06	2.87262e-06	1.54407e-05	8.26517e-06
484		0.00333264	0.00523521	0.00308396	0.00894355	0.0112694	0.00993937	0.00422307	0.0089946	0.00913485	0.0123809	0.00503525	0.00959206	0.00226259	0.0155138	0.00262346	0.0106652	0.00890353	0.00959716	0.0118405	0.0117879	0.00380702	0.0124812	0.00972442	0.00309938	0.00707865	0.0126723	0.00952116	0.00759821	0.00692062	0.00576859	0.00709613	0.00619466	0.00357206	0.00994148	0.00380253	0.0144548	0.0122826	0.00384494	0.0060336	0.0118233	0.0131827	0.00841279	0.00350834	0.0170691	0.0145075	0.00993154	0.0130931	0.0105598
485	Phenylpropionylglycine	3.36561e-05	7.14144e-05	2.05496e-05	2.9228e-05	2.30114e-05	2.40143e-05	0.000198117	5.7501e-05	1.23913e-05	3.18455e-05	4.61687e-05	3.78165e-05	1.98234e-05	6.81643e-05	8.81872e-06	2.8566e-05	4.25636e-05	1.07158e-05	5.42127e-05	1.86109e-05	4.85515e-05	1.34326e-05	5.58134e-05	1.01294e-05	6.80736e-05	2.6858e-06	3.85199e-05	7.36837e-05	5.27905e-05	2.22708e-05	5.65505e-05	3.55728e-05	4.95069e-05	2.26624e-05	3.9679e-05	3.86731e-05	2.53997e-05	0.00248583	0.000212809	7.11212e-05	1.56686e-05	1.95065e-05	5.29078e-05	4.78061e-05	0.000508225	1.02788e-05	3.69361e-05	1.49684e-05
486	Pro-Asp	0.000446894	0.00022354	2.49525e-05	0.000146143	4.42094e-05	1.6864e-05	7.08905e-05	0.000268697	6.02283e-05	1.7101e-05	0.00034401	1.88872e-05	0.000140459	0.000229959	8.63817e-05	0.00031728	0.000260532	2.6164e-05	8.23863e-05	4.1924e-05	0.000247284	0.000166675	2.96359e-05	0.000238382	0.000109148	0.000746604	6.70077e-05	0.000242716	0.000622598	0.000261883	0.000660166	0.000535594	9.00109e-05	0.000428583	9.8788e-05	0.000419363	0.000143223	0.000703124	0.00161269	9.35741e-06	7.82875e-06	0.000102856	0.000106747	0.00607215	0.000408939	3.94661e-06	0.00021203	2.28543e-05
487	Thiamine	0.000493345	9.56896e-05	4.41945e-05	0.000348088	6.32129e-05	2.34634e-05	8.90755e-05	0.000262609	6.00896e-05	6.46384e-06	0.000371483	2.97366e-05	0.000134388	0.000339306	9.68311e-05	0.000286864	0.000659663	3.4746e-05	9.57339e-05	5.29838e-05	0.000199619	0.000164849	3.36492e-05	0.00020578	0.000116438	0.000789884	9.04054e-05	0.000691404	0.00109537	0.00030853	0.000446006	0.000537703	0.000105516	0.000310834	9.41406e-05	0.000307232	0.000172902	0.000702328	0.000225453	1.80756e-05	1.26798e-05	9.68926e-05	8.64607e-05	0.000176568	0.000352155	4.91077e-06	0.000244058	2.43019e-05
488		0.000348117	0.000223115	0.000171672	0.00463441	0.000524327	0.000132188	0.00136966	0.000523373	0.00188864	0.000123438	0.00246205	0.000389817	0.000494089	0.000292262	0.000213769	0.00109891	0.00117107	0.000486345	0.00284688	0.000590496	0.00015469	0.000386769	0.000273201	0.00165301	0.000320743	0.00100431	0.000870288	0.000176499	0.000294237	0.000257865	0.00065377	0.00147553	0.00240521	0.00102246	0.000515122	0.000519681	0.000757427	0.000258469	0.000844627	0.000122709	5.90005e-05	0.00656754	6.41285e-05	0.00279285	0.00204626	6.62139e-05	0.00017984	8.17396e-05
489		0.00305594	0.000386169	0.000220464	0.00137621	0.000428013	0.0017992	0.0020933	0.000966283	0.000383547	0.00308742	0.000728269	0.00241382	0.000373413	0.000725708	0.000250866	0.000422247	0.00136817	0.000352697	0.00119327	0.000661083	0.000290177	0.00128718	0.000952145	0.000358129	0.00238558	0.00150124	0.000900878	0.00147415	0.000962576	0.000815074	0.000180505	0.000554056	0.00117732	0.00174459	0.000761375	0.00056169	0.00087751	0.00203157	0.000993007	0.000292271	0.0011379	5.49407e-05	0.000908459	0.0017279	0.000494613	0.000214061	0.000666537	0.00108062
490	Ala-Val	1.72073e-05	2.05447e-05	6.50288e-05	9.90318e-06	5.41829e-05	3.24365e-05	2.68579e-05	2.23239e-05	2.62213e-05	1.42208e-05	1.84624e-05	1.96376e-05	5.54466e-05	4.12536e-05	4.30233e-05	1.97558e-05	8.82734e-06	1.85992e-05	1.95158e-05	3.24349e-05	2.25482e-05	4.85334e-05	1.81764e-05	7.90708e-05	3.22761e-05	4.01506e-05	2.23855e-05	1.92855e-05	3.15287e-05	1.99347e-05	4.79204e-05	3.08362e-05	2.96709e-05	7.77285e-05	6.01145e-05	2.28812e-05	9.54826e-06	2.39046e-05	1.77331e-05	5.31735e-05	2.12822e-05	7.03501e-05	2.55275e-05	1.97565e-05	2.25107e-05	1.3977e-05	3.16929e-05	3.80252e-05
491		0.00573885	0.00248401	0.00593982	0.0013988	0.00454073	0.000959768	0.00447823	0.00431969	0.00519866	0.000101198	0.00426413	0.00420879	0.00549037	0.000101482	0.00521842	0.00588115	0.00205416	0.00581884	0.00480754	0.0060969	0.00555598	0.00580782	0.00508203	0.00564187	0.00369088	0.000162018	0.00476881	0.00515944	0.00089388	0.0048777	0.00523895	0.00575461	0.00404885	0.0045341	0.00499327	0.00613108	0.00588342	0.00450598	0.004794	0.00521976	0.00619778	0.00380153	0.00342723	0.00658837	0.00560182	0.00701583	0.0053336	0.00219391
492		0.001691	0.00148872	0.00268104	0.00351329	0.00153466	0.00102407	0.00195478	0.00109578	0.00185929	0.000845306	0.00305167	0.00186482	0.0018475	0.00261843	0.00171278	0.00117303	0.00520078	0.00172271	0.00211149	0.00261646	0.00312241	0.00261718	0.0019305	0.00193136	0.00269577	0.00149672	0.00180382	0.00194818	0.0033465	0.0018235	0.000990126	0.00121419	0.00171692	0.00500635	0.00231364	0.00240735	0.00150289	0.00257544	0.00124762	0.00198556	0.00117767	0.000685536	0.00237937	0.00903114	0.000553374	0.0014375	0.00188071	0.00208809
493		0.00126617	0.002792	0.00289158	0.00169847	0.00179144	0.00157626	0.00137235	0.00188578	0.00311507	0.00122491	0.00198467	0.00176246	0.00452806	0.00108346	0.00252189	0.00253102	0.00186462	0.00284795	0.000903306	0.000823593	0.00210636	0.00233926	0.00147473	0.00140409	0.00126654	0.00167614	0.00267099	0.00144972	0.00115533	0.00234193	0.00179796	0.00347021	0.00388012	0.00392331	0.00252096	0.0042657	0.00455862	0.00144389	0.00281247	0.00112381	0.00277341	0.00125735	0.00144238	0.00130395	0.00385981	0.00456747	0.00200317	0.00225778
494	Indoxyl sulfate	2.18682e-05	1.76493e-05	3.96349e-06	9.7916e-06	1.07723e-05	8.97521e-06	4.29008e-06	6.60577e-06	3.23394e-06	8.69324e-06	9.14439e-06	9.45758e-06	1.66173e-05	3.91531e-06	2.92889e-06	8.31494e-06	1.74874e-05	8.1469e-07	8.29491e-06	5.77722e-06	1.1685e-05	1.44022e-05	1.39746e-05	1.19896e-05	2.34215e-06	2.8099e-05	8.92376e-06	1.47846e-05	4.61784e-06	4.86865e-06	2.71466e-05	7.26343e-05	2.17899e-05	1.58639e-05	5.15216e-06	1.1855e-05	3.48761e-06	1.10383e-05	6.99055e-06	3.64113e-06	1.3711e-06	6.62124e-06	2.33711e-08	2.68509e-08	2.35229e-05	3.11707e-08	7.23478e-06	8.83524e-06
495	Gly-Arg	0.000413681	0.000341248	0.00025647	0.000181672	0.000357255	0.000355572	0.0011277	0.000486721	0.000410022	0.00036462	0.000288092	0.00037151	0.000263855	0.000462821	0.000248334	0.00027084	0.000444249	0.000372369	0.00057544	0.000431427	0.000309647	0.000260532	0.000560404	0.000553731	0.000555071	0.000393402	0.000427092	0.000501752	0.000591302	0.0003518	0.000344725	0.000209522	0.000400927	0.000414927	0.00100451	0.000417981	0.000182914	0.000241305	0.000616499	0.000600035	0.000273196	0.000371269	0.000289164	0.000457994	0.000619495	0.000395338	0.000256313	0.000319634
496	Undecanoic Acid	0.000431039	6.99821e-05	0.000117528	0.000216501	0.000128476	0.000359027	0.000248509	0.00013059	7.56475e-05	0.000599615	0.000278452	0.000343327	0.000245109	0.000253205	5.70026e-05	0.000158542	0.000228966	9.36245e-05	0.000146242	0.000132038	0.000190474	0.000192387	0.000197319	7.78552e-05	0.000351406	0.000318859	0.000187413	0.000272852	0.000197168	0.000181509	9.43238e-05	8.31207e-05	0.000258561	0.000259969	0.000142141	0.000101852	0.000156186	0.000351069	0.000177541	0.000152155	0.000179589	5.90339e-05	0.00013153	0.000279495	5.52771e-05	2.78039e-05	0.00011494	0.000287259
497		2.61847e-05	1.40113e-05	6.35827e-05	2.04904e-05	2.47356e-05	2.59418e-05	1.58963e-05	6.19724e-05	2.26611e-05	2.09835e-05	4.51387e-06	1.71808e-05	3.24385e-05	7.46863e-06	3.28666e-05	6.217e-05	1.27475e-05	1.43066e-05	2.33615e-05	6.46735e-05	5.59203e-05	2.31074e-05	1.24443e-05	4.11861e-05	1.88775e-05	3.02312e-05	2.43174e-05	2.73597e-05	2.60415e-05	1.6113e-05	2.89337e-05	3.03244e-05	1.02792e-05	4.50306e-05	2.88864e-05	4.04844e-05	1.45252e-05	3.95048e-05	2.31183e-05	2.83574e-05	1.42757e-05	3.15041e-05	8.13356e-06	2.46816e-05	5.57933e-05	3.16415e-05	4.01499e-05	1.38638e-05
498		0.000351427	0.000177869	0.000628196	0.000202244	0.000191655	9.72179e-06	0.000138089	0.000321747	0.00111658	8.00695e-05	0.000200226	0.000133617	0.000988	3.2168e-05	0.000644216	0.000417071	9.09339e-05	0.000490871	0.00015849	0.000197283	0.000202362	0.000196956	0.000162935	0.000524765	0.000389446	0.000228737	0.000352627	0.000179045	9.54213e-05	0.00021534	0.000106592	7.2782e-05	0.000361808	0.000325096	0.000173675	0.000333117	0.000281985	0.000154537	0.000235335	0.000282534	0.000194277	0.000450756	8.15319e-05	0.000170936	0.000175751	0.000376638	0.000107857	0.000236561
499	Desipramine	1.83088e-05	7.65916e-06	2.34875e-06	3.32908e-06	5.55299e-06	1.4685e-05	1.92662e-05	1.31632e-05	4.01585e-06	1.35607e-05	4.39377e-06	2.02476e-05	4.71184e-06	3.39288e-06	4.33243e-06	5.02407e-06	6.27239e-06	4.32792e-06	1.35915e-05	7.45844e-06	3.19756e-06	5.96684e-06	2.53387e-06	3.09716e-06	2.05904e-05	3.32292e-06	1.94715e-06	1.7461e-05	1.878e-06	6.92871e-06	4.32541e-06	9.70385e-06	4.30851e-06	1.10347e-05	5.06086e-06	4.28068e-06	4.80524e-06	8.06468e-06	7.722e-07	1.05549e-05	1.52612e-05	3.89206e-06	1.41131e-05	1.73114e-06	8.75594e-06	5.12517e-06	9.73683e-06	2.16142e-05
500	Hordenine	1.14317e-05	0.000123028	1.60936e-05	7.8211e-06	0.000135009	2.27247e-05	0.000210653	1.35632e-05	7.82014e-06	1.36582e-05	2.41616e-05	5.07671e-05	1.11929e-05	1.0855e-05	1.21752e-05	1.51201e-05	5.83794e-06	9.59833e-06	1.22577e-05	1.12308e-05	1.31967e-05	1.33099e-05	1.50357e-05	6.20826e-06	3.54278e-05	6.15742e-06	1.37369e-05	2.8916e-05	1.40144e-05	3.05819e-05	4.83989e-06	2.06297e-05	2.74402e-05	1.45769e-05	7.63637e-05	1.23906e-05	1.59756e-05	5.78506e-05	5.21925e-06	5.5563e-05	1.27623e-05	0.000127003	3.47491e-06	4.06572e-06	0.000159477	0.000560848	1.04622e-05	3.62144e-05
501		0.000152772	0.000126576	0.000207802	0.000116688	0.000143209	0.000167034	0.000112549	0.000129445	0.000109998	0.000135528	9.22891e-05	0.000129988	0.000190729	0.000225945	0.000178329	0.000140106	0.000101814	0.000140652	8.83383e-05	0.000209589	0.000147713	0.000204012	0.000103763	0.000130454	0.000124556	0.00014629	0.000181103	0.000139359	0.000164419	0.000162158	0.000171575	0.000152745	0.000111404	8.54547e-05	0.000129214	0.000108094	0.000121909	0.000135663	0.000128893	0.000134293	0.000167647	7.31753e-05	8.78073e-05	9.18036e-05	0.00012912	0.000169511	0.000148879	0.000132858
502		0.014137	0.0140169	0.0125873	0.0151324	0.0079141	0.0166173	0.00885192	0.0129032	0.0113447	0.0158912	0.00996624	0.0150274	0.0115355	0.0152155	0.0108312	0.00712389	0.0123055	0.00933996	0.0113427	0.0125929	0.0117886	0.00988562	0.0128348	0.0129845	0.0101198	0.011928	0.00953795	0.0142574	0.00618916	0.0118097	0.0147392	0.0121587	0.0114765	0.00732133	0.00970719	0.0128341	0.00767538	0.00402218	0.00540537	0.0167861	0.00927395	0.0105187	0.00653041	0.0097234	0.0115295	0.0155024	0.00905968	0.0126381
503		0.000118029	8.21475e-05	9.16772e-05	6.54845e-05	8.49838e-05	9.70123e-05	0.000100346	8.80659e-05	5.16388e-05	0.000118083	6.86699e-05	5.69254e-05	0.000107325	0.000135304	6.30053e-05	9.42878e-05	8.75297e-05	8.4634e-05	7.64237e-05	0.000105652	0.000125593	8.55468e-05	5.7858e-05	8.7226e-05	9.44133e-05	0.000137345	0.000112775	0.000105013	0.000100359	9.11144e-05	0.000112699	0.000101048	8.10275e-05	7.06733e-05	7.17775e-05	0.000121864	5.87193e-05	7.84781e-05	8.35231e-05	7.41226e-05	7.04499e-05	8.41752e-05	6.3962e-05	8.148e-05	7.08428e-05	4.87968e-05	3.98481e-05	7.92236e-05
504		1.20466e-05	6.78133e-06	1.61399e-05	1.64248e-05	2.06646e-05	2.75043e-05	2.01823e-05	1.37964e-05	1.45835e-05	2.2971e-05	3.34094e-05	2.75591e-05	1.81801e-05	1.4246e-05	1.72557e-05	2.09166e-05	1.64829e-05	2.25362e-05	1.16272e-05	2.52958e-05	8.91443e-06	1.67121e-05	2.06444e-05	1.36973e-05	3.67595e-06	2.32542e-05	9.719e-06	1.16031e-05	2.21171e-05	1.07401e-05	1.20275e-05	2.246e-05	2.18882e-05	1.34874e-05	3.01187e-05	4.81546e-05	1.26765e-05	4.41989e-05	1.60899e-05	2.73545e-05	1.17262e-05	2.17868e-05	4.5104e-06	2.28432e-05	1.51043e-05	1.30095e-05	1.19337e-05	1.14466e-05
505	Allopurinol riboside	1.90232e-05	1.19279e-05	5.84783e-05	1.8398e-05	1.97478e-05	1.94362e-05	1.87568e-05	1.18168e-05	8.17832e-06	1.95379e-05	2.04241e-05	6.73884e-05	1.47683e-05	3.08965e-05	8.58415e-06	2.02505e-05	1.98857e-05	7.58475e-06	1.52248e-05	1.24901e-05	1.77977e-05	1.1411e-05	1.54594e-05	3.67302e-06	1.77391e-05	2.67326e-05	7.34035e-06	2.65445e-05	2.54492e-05	1.16547e-05	1.9749e-05	2.35427e-05	1.51534e-05	1.47712e-05	2.89891e-05	9.26851e-06	1.19936e-05	0.000115299	2.65417e-05	0.000119522	9.76808e-06	1.70669e-05	1.43142e-05	3.58679e-06	3.68374e-05	3.55664e-05	3.05029e-05	1.40406e-05
506	Pro-Gly	0.000314279	0.000182082	0.000293018	0.00019052	0.000225685	0.000276951	0.000247638	0.000286804	0.000223765	0.000251738	0.000167113	0.000122092	0.000275574	0.000428959	0.000242347	0.000177408	0.000212265	0.000200707	0.000182139	0.000258573	0.000238449	0.000289608	0.000219272	0.000269234	0.000190631	0.000326204	0.000356739	0.000305564	0.000569126	0.000257744	0.000306236	0.000248869	0.000191759	0.000158606	0.000209849	0.000235945	0.000177015	0.000298841	0.000243239	0.000275779	0.000203651	0.000144544	0.000172943	0.00016456	0.000303972	0.00020283	0.000598088	0.000199372
507		0.000755063	0.00158634	0.000662854	0.000946378	0.00370758	0.0029637	0.000578719	0.000409003	0.000321873	0.00451234	0.00053874	0.00112746	0.000352467	0.00453385	0.000246944	0.00066765	0.000932744	0.000244647	0.000367509	0.000513404	0.000375049	0.000214852	0.0018936	0.000593408	0.000437403	0.000936133	0.000593481	0.00105668	0.000576831	0.000382134	0.000728375	0.00073116	0.000807402	0.000676279	0.000369393	0.000376732	0.00023689	0.00386044	0.000366857	0.00299403	0.00220239	0.000665279	0.00293006	0.000588849	0.000581853	0.000398288	0.000253849	0.003414
508	Thr-Leu	1.98357e-05	1.27363e-05	2.34221e-05	1.61704e-05	1.0147e-05	4.68782e-06	1.47918e-05	1.39839e-05	3.98847e-06	1.18399e-05	2.81473e-05	6.05022e-06	1.16531e-05	2.09802e-05	1.08217e-05	1.70152e-05	8.5753e-06	7.23249e-06	2.44059e-05	9.47595e-06	1.86796e-05	9.90204e-06	1.5677e-05	2.81328e-05	2.1636e-05	2.2159e-05	3.79229e-06	1.36457e-05	1.92359e-05	1.55602e-05	2.82691e-05	3.31278e-05	4.88518e-06	1.38973e-05	1.72826e-05	2.25231e-05	1.11992e-05	1.06695e-05	4.79609e-06	1.71693e-05	1.58634e-05	1.56719e-05	2.11189e-05	4.6153e-06	6.65582e-05	1.13203e-05	2.35265e-05	6.12471e-06
509	3-Methoxytyramine	9.24151e-05	0.000163251	0.000215591	0.000137767	7.32677e-05	0.000159483	0.000126128	0.000114176	7.27354e-05	6.43104e-05	0.000149004	8.75021e-05	0.0001476	0.000133659	0.00014024	0.000618823	5.80495e-05	0.00013046	0.000127456	0.000810911	0.000125681	9.81781e-05	0.000223934	8.14063e-05	0.000239542	0.000109519	0.00019138	0.000134951	0.000126046	0.000130778	0.000102182	0.000162945	0.000103536	6.95453e-05	0.000100325	0.000167727	0.000131903	0.000158478	0.0001797	0.000247058	0.000843612	0.000292068	0.000187594	2.23175e-05	4.25927e-05	0.000387636	7.5633e-05	0.000156252
510	Quinate	3.43598e-06	4.23473e-06	2.79909e-06	7.49101e-06	7.6634e-06	1.27877e-05	5.85352e-05	1.49372e-05	1.27768e-05	1.13769e-05	4.42879e-06	5.46256e-06	1.90893e-06	8.69022e-06	2.50375e-08	3.87265e-06	8.65652e-06	1.5836e-06	6.34371e-06	3.22283e-06	3.45917e-06	3.63754e-06	7.01388e-06	2.84512e-06	4.33047e-06	1.18443e-05	5.11059e-06	4.41714e-06	1.03605e-05	1.1893e-06	4.43719e-06	5.35852e-06	4.88448e-06	3.42161e-06	5.44351e-06	6.92613e-06	1.49969e-06	8.10566e-06	3.97466e-06	1.05915e-05	4.77562e-06	4.85904e-06	4.61989e-06	7.30297e-06	6.03258e-06	2.42124e-06	5.35343e-06	3.35757e-06
511	Thr-Ala	4.631e-06	1.5266e-05	1.00415e-05	1.4633e-05	9.19048e-06	1.30178e-05	6.05733e-06	9.89551e-08	4.02448e-06	1.3512e-05	9.55029e-06	1.247e-05	9.45031e-06	1.24834e-05	4.98051e-06	6.63628e-06	1.01609e-05	3.71166e-06	1.3916e-06	5.79917e-06	3.37421e-06	6.05722e-06	1.16723e-05	1.07578e-05	8.87167e-06	1.22028e-05	1.43693e-05	7.11132e-06	2.5313e-06	6.19475e-06	6.79609e-06	4.0021e-06	7.22754e-06	9.30014e-06	2.70851e-06	6.70463e-06	4.22107e-06	6.49802e-06	6.49103e-06	4.76882e-05	4.67317e-06	1.60462e-06	1.85242e-05	9.82877e-06	1.40324e-06	3.35962e-05	4.28706e-06	1.31791e-05
512	Thr-Asp	0.000126065	0.000214762	0.000107887	0.000120096	0.000124732	0.000636789	0.00017147	0.000152214	0.000111507	0.000235078	0.000175642	0.000362852	0.000255538	0.000167713	0.000170962	0.000171639	0.000181422	0.00011134	0.000240981	0.000107991	0.000157063	0.000133051	0.000268284	0.000266529	0.000368599	0.000154608	0.000169857	0.000328672	0.000242522	9.39804e-05	0.000180029	0.000187731	0.000119699	0.000307056	9.32871e-05	0.000582555	0.000186654	0.00021633	0.000274575	0.000261672	0.000123292	0.000227104	0.000118302	0.000137991	0.000127963	5.48809e-05	0.000101613	0.000130699
513	His-Asp	6.98482e-06	6.29133e-06	8.54696e-06	1.1133e-05	1.37875e-05	1.25887e-05	1.15585e-05	1.28625e-05	8.63008e-06	1.64365e-05	1.06548e-05	1.77673e-05	1.41894e-05	9.90409e-06	1.23294e-05	1.07291e-05	9.71689e-06	1.02516e-05	8.16306e-06	1.16433e-05	7.32467e-06	1.02871e-05	7.46031e-06	6.19875e-06	9.56336e-06	1.82906e-05	9.77366e-06	1.50534e-05	3.20277e-05	9.3881e-06	7.56212e-06	1.41666e-05	1.42958e-05	1.02198e-05	1.00589e-05	1.54913e-05	1.57364e-05	1.13743e-05	3.74133e-07	7.11812e-06	1.01666e-05	8.35974e-06	8.29532e-06	1.23927e-05	7.23963e-06	1.02018e-05	1.05559e-05	1.51539e-05
514		4.82516e-06	9.90688e-05	0.000193717	5.69022e-06	4.79309e-05	0.000161287	0.000106383	0.000137579	5.63397e-05	7.20729e-06	1.34009e-05	3.49443e-05	0.000168564	0.000269257	7.26827e-05	4.89552e-05	1.58259e-05	6.59377e-05	3.28862e-05	2.14565e-05	3.15093e-05	9.40839e-05	4.609e-05	6.77919e-05	5.48329e-05	1.41469e-05	4.27684e-05	5.53928e-05	0.000142183	7.27172e-05	2.36456e-05	0.000252257	2.39244e-05	8.46888e-06	4.71957e-05	8.87388e-05	1.35839e-05	8.69615e-05	0.000118548	0.000292336	1.7632e-05	2.94533e-05	9.24791e-05	1.08595e-05	7.75499e-06	5.43197e-05	0.000132405	0.000129612
515	Indoleacetic acid	4.6645e-06	8.97233e-05	7.95059e-06	6.26347e-06	2.5898e-05	2.48391e-05	1.37307e-05	5.88722e-06	2.28335e-05	4.97581e-06	2.52408e-05	2.47976e-05	2.8534e-05	1.1526e-05	1.25443e-05	1.67925e-06	3.89956e-06	1.2649e-05	2.45765e-06	1.12451e-05	4.77397e-06	9.14699e-07	1.70488e-05	4.89979e-06	3.20068e-05	6.03331e-06	4.70051e-06	8.837e-06	8.51267e-06	1.02269e-05	3.45034e-06	2.68694e-06	4.10214e-06	5.90779e-06	1.5922e-05	3.22319e-06	1.13739e-05	4.27161e-06	1.89955e-05	0.000354413	1.9964e-05	1.81423e-06	1.25911e-05	7.85356e-07	1.1854e-05	0.000558368	5.05999e-06	7.14185e-06
516	2,5-Dihydroxycinnamic acid methyl ester	1.5385e-05	1.98891e-05	1.0928e-05	1.65527e-05	1.68059e-05	5.57506e-05	2.26702e-05	2.09743e-05	8.14697e-06	2.78554e-05	1.54729e-05	3.49606e-05	4.56276e-05	1.60501e-05	8.27406e-05	2.19868e-05	1.93147e-05	9.75552e-06	2.26231e-05	1.02885e-05	5.14752e-05	1.08276e-05	4.40962e-05	2.48931e-05	3.22259e-05	1.34528e-05	1.5617e-05	2.82985e-05	3.42096e-05	1.46792e-05	1.84727e-05	1.86476e-05	1.11675e-05	3.40973e-05	1.00992e-05	5.2971e-05	1.36951e-05	1.96126e-05	3.75044e-05	2.40568e-05	5.16459e-06	2.43746e-05	1.17323e-05	1.53656e-05	1.30445e-05	5.17386e-06	2.4955e-05	6.09135e-05
517	Phe-Ala	1.15073e-05	2.44471e-05	3.46252e-05	3.15671e-05	1.49837e-05	2.53512e-05	3.06085e-05	2.39507e-05	2.06445e-05	1.62248e-05	5.21338e-05	1.34258e-05	4.0054e-05	0.000102242	4.20384e-06	2.0258e-05	0.00023473	5.48365e-06	1.41331e-05	2.87866e-05	5.00581e-05	3.17876e-06	8.05976e-05	1.99418e-05	4.1996e-05	8.81386e-05	8.15183e-06	9.8492e-05	1.02616e-05	1.32978e-05	0.000195288	1.28197e-05	0.000113022	8.8348e-06	6.41049e-05	2.26749e-05	3.01467e-06	8.40859e-05	6.68089e-05	4.01378e-05	7.08971e-06	1.1953e-05	1.01904e-05	5.82206e-05	6.89022e-05	1.85851e-06	0.000126051	9.11209e-06
518	trans-Zeatin	1.04076e-05	5.48981e-05	2.39952e-05	1.16835e-05	0.000105185	3.96848e-05	2.00627e-05	1.04404e-05	5.77126e-05	3.70903e-05	1.03569e-05	1.73366e-05	3.75604e-05	5.06751e-05	1.6133e-05	7.97538e-06	6.82529e-06	9.36446e-05	2.55618e-05	1.01391e-05	1.05552e-05	7.26824e-06	7.66774e-05	1.64328e-05	2.42924e-05	4.35185e-06	2.35608e-05	2.70824e-05	1.89141e-05	1.21873e-05	2.31352e-05	4.33102e-05	1.34863e-05	8.30491e-06	5.39615e-05	9.50085e-06	2.31945e-05	1.69266e-05	2.08196e-05	5.0615e-05	7.20798e-05	1.17059e-05	2.69864e-05	5.70298e-05	5.44441e-06	4.3197e-05	2.67368e-05	1.83466e-05
519		0.000202948	8.9386e-05	8.31203e-05	0.000188539	0.000193479	0.00011438	0.000194649	0.000136181	8.36348e-05	0.000188796	0.000282609	0.00016311	9.49284e-05	0.000126892	7.17119e-05	0.000225306	0.000236868	6.59833e-05	0.000175053	0.000120438	0.000199583	0.000103121	0.000110095	0.000231437	0.000201813	0.00035969	0.000140154	0.000142619	0.000259781	9.32945e-05	0.000285346	0.000355393	0.000134145	0.000212832	0.00010126	0.000192779	0.00010092	0.000325651	0.000259515	0.000130952	6.50199e-05	0.000216035	0.00012211	0.000330921	0.000265881	5.6402e-05	0.000179882	8.13404e-05
520	N-Formylmethionine	6.14919e-06	2.25126e-05	9.00438e-06	1.09629e-05	1.41066e-05	3.49191e-05	1.05045e-05	3.70921e-06	3.94646e-06	8.53463e-06	1.59589e-05	1.53597e-05	1.20766e-05	1.56599e-05	4.17285e-06	1.32556e-05	8.63819e-06	8.44429e-06	9.9784e-06	8.68071e-06	5.75722e-06	5.56347e-06	1.79014e-05	1.26788e-05	7.8703e-06	4.54517e-06	7.10209e-06	1.02206e-05	7.99438e-06	6.79267e-06	1.81845e-05	1.54953e-05	1.12972e-05	8.64774e-06	1.1053e-05	1.32429e-05	4.59906e-06	2.03545e-05	7.97738e-06	1.66595e-05	4.6535e-06	1.37881e-05	1.69477e-05	3.43376e-06	8.53856e-06	2.68451e-06	5.05515e-06	8.25994e-06
521	Biopterin	4.40074e-05	3.84692e-05	3.86461e-05	6.3875e-05	5.07383e-05	5.37748e-05	7.80085e-05	6.36615e-05	3.74176e-05	9.12588e-05	7.04266e-05	2.81028e-05	4.68323e-05	4.08249e-05	3.70137e-05	5.35921e-05	3.99285e-05	5.96243e-05	0.000103735	3.44861e-05	6.46083e-05	8.55208e-05	5.3916e-05	4.80893e-05	6.48255e-05	0.000136019	5.16907e-05	6.38454e-05	4.97802e-05	5.68086e-05	4.60038e-05	6.8254e-05	6.79926e-06	7.96267e-05	4.56817e-05	5.31347e-05	3.0428e-05	5.32468e-05	4.35596e-05	5.56879e-05	3.09376e-05	8.29495e-05	2.65162e-05	2.45422e-05	7.10744e-05	3.19442e-05	6.5265e-05	4.81864e-05
522	Caffeine	1.86293e-05	1.01705e-05	1.10292e-05	2.27699e-05	8.02934e-06	9.95866e-06	1.34019e-05	1.38602e-05	5.0081e-06	1.06852e-05	1.1795e-05	8.52545e-06	7.5315e-06	9.14688e-06	5.80118e-06	1.09299e-05	1.06873e-05	7.32662e-06	5.96789e-06	1.03058e-05	1.69617e-05	1.56258e-05	8.79643e-06	9.03993e-06	6.61171e-06	1.00437e-05	6.07949e-06	1.45434e-05	1.43286e-05	7.5229e-06	4.48669e-06	1.3339e-05	6.08814e-06	1.52749e-05	8.68581e-06	2.00031e-05	5.36004e-06	9.88064e-06	1.6559e-05	4.87956e-06	5.12004e-06	6.53412e-06	2.12075e-05	8.89226e-06	1.31409e-05	4.56549e-06	2.17413e-05	1.01788e-05
523	Pro-Thr	0.000260104	0.000348204	0.000460174	0.000320631	0.000283855	0.00043387	0.000158518	0.000255342	0.000264048	0.000675922	0.00021208	0.000314597	0.000669208	0.000251181	0.000416496	0.000254283	0.000304908	0.000642167	0.00024843	0.000396419	0.000144064	0.000335108	0.000341781	0.000138442	0.000498697	0.000183851	0.000450278	0.000244936	0.000338554	0.000694367	0.000204572	0.000161064	0.000423344	0.0002353	0.000254738	0.000273611	0.00044604	0.000259015	0.000141431	0.000731274	0.000371537	7.91459e-05	0.000133057	0.000140185	0.000123335	0.000464004	0.000359904	0.000865178
524		4.48703e-05	7.05017e-05	5.6227e-05	4.04143e-05	4.0034e-05	3.1813e-05	5.89627e-05	0.000225936	3.99529e-05	3.11477e-05	3.51359e-05	0.000153297	4.87653e-05	0.00022701	3.87093e-05	4.69873e-05	3.03772e-05	4.9071e-05	3.01174e-05	0.000241915	4.66397e-05	3.85293e-05	5.49002e-05	9.19991e-05	3.7571e-05	4.75006e-05	3.47087e-05	4.03493e-05	5.3343e-05	4.07829e-05	4.30984e-05	6.71469e-05	4.60531e-05	5.84697e-05	0.000213631	4.04202e-05	3.27574e-05	0.000128455	6.28336e-05	5.62051e-05	7.68573e-05	2.91107e-05	2.50196e-05	5.86205e-05	4.17951e-05	0.000121073	4.22914e-05	5.3366e-05
525		0.000141594	0.000188755	0.00019789	0.000133137	0.000102197	0.000111843	0.000105806	0.000219533	0.000119743	0.000103687	0.000253876	0.000156255	0.000216916	0.0001718	0.000244723	0.000180556	0.000109584	0.000147309	0.000197201	0.000133653	0.000221534	0.000159128	0.000164884	0.000203413	0.000207236	6.44693e-05	8.80177e-05	0.000216127	0.000198341	0.000209326	0.000147675	2.8086e-05	0.000155703	0.000217699	0.000163224	0.000151083	0.000103163	0.000140306	0.000169846	0.000111638	0.000109018	0.000248291	0.000197675	0.000117318	4.98276e-05	0.000206804	5.62956e-05	0.000195285
526	L-Cystine	0.000273901	0.000236843	9.36918e-05	0.000275069	0.000661646	0.000234536	0.000265777	0.000140008	0.000195536	0.000426432	0.000308502	0.000225293	0.00013878	0.000195411	8.02047e-05	0.000311854	0.000291682	8.85376e-05	0.0003721	0.000125445	0.000233198	0.000130383	0.000124737	0.000198385	0.000214802	0.000365701	0.000202097	0.000133958	0.000371575	6.79245e-05	0.000308791	0.000277042	0.00017293	0.000186867	0.000102157	0.000243295	9.73566e-05	0.00038277	0.000315953	0.000258694	0.000257323	0.000636812	0.000327976	0.000498096	0.000378323	7.73984e-05	0.000149851	0.000142974
527	His-Cys	8.97647e-06	1.13384e-05	3.17102e-05	2.48404e-05	3.29383e-05	1.38184e-05	1.36383e-05	1.19202e-05	3.55802e-05	6.42354e-05	2.87795e-05	2.78884e-05	1.64825e-05	6.79005e-05	3.10655e-05	1.16795e-05	1.06941e-05	3.48207e-05	9.75162e-06	1.75948e-05	9.12315e-06	1.48376e-05	1.37478e-05	1.90692e-05	2.80638e-05	3.29845e-05	1.91475e-05	2.23235e-05	3.10832e-05	2.12823e-05	8.59262e-06	3.51056e-05	2.24598e-05	1.6872e-05	9.56318e-06	2.8759e-05	2.45877e-05	2.60969e-05	3.78428e-05	2.88639e-05	3.85777e-05	7.62922e-06	7.03388e-05	4.32318e-05	1.35026e-05	1.27129e-05	2.65543e-05	9.89692e-06
528	Acadesine (Drug)	0.00169143	0.000990675	0.00151528	0.00276721	0.00200679	0.00227884	0.00167332	0.000685413	0.000428822	0.00289473	0.00193721	0.00202214	0.00153403	0.00305482	0.00136354	0.00214294	0.00174433	0.000900425	0.000504564	0.00174155	0.00195007	0.00165563	0.0026023	0.000441271	0.00354918	0.000572406	0.00344715	0.00781173	0.00233201	0.000935728	0.00167669	0.00266472	0.0023433	0.00202336	0.00135388	0.000922283	0.00172937	0.00209943	0.00171867	0.00315046	0.00191675	0.0014231	0.00321214	0.00384828	0.000700378	0.000997085	0.00373713	0.00180997
529		0.000160843	0.00014342	0.000360935	0.000485968	0.000230942	0.000446804	0.00037252	0.000125618	0.00016764	0.000188422	0.000266979	0.000256378	0.000352584	0.000759016	0.000167404	0.00036006	0.000466628	0.000186095	0.00018633	0.000312886	0.000473673	0.000283133	0.000313557	0.000318233	0.000402438	0.000347491	0.000215466	0.000110332	0.000707048	0.000253789	0.000360889	0.000253537	0.000174716	0.000396662	0.000277896	0.000223439	9.97522e-05	0.000476883	0.000269763	0.000361915	0.00013935	0.000102713	0.000298296	0.000472336	5.74228e-05	0.000119294	0.000545752	0.000386495
530	L-Saccharopine	3.4882e-05	5.0261e-05	4.9999e-05	3.70601e-05	3.35412e-05	3.54228e-05	6.36444e-05	6.18021e-05	4.60548e-05	3.96312e-05	6.65848e-05	5.62661e-05	9.45107e-05	1.4658e-05	6.34682e-05	5.75894e-05	2.47971e-05	2.6466e-05	4.49278e-05	6.17115e-05	4.03794e-05	7.48031e-05	5.36011e-05	3.5363e-05	4.83589e-05	9.15983e-05	3.93071e-05	3.99627e-05	7.06749e-05	4.68101e-05	0.000114875	0.000107193	4.47724e-05	2.70914e-05	4.50983e-05	6.32487e-05	3.81215e-05	7.66928e-05	5.39849e-05	7.15395e-05	7.062e-05	5.42373e-05	0.000104866	1.11574e-05	0.000181596	2.82614e-05	4.78627e-05	8.36512e-05
531		0.00251098	0.00171329	0.0014193	0.00176258	0.00267128	0.00182568	0.00206606	0.00190948	0.00158066	0.00175573	0.00192604	0.00208738	0.00137649	0.00194323	0.00221518	0.00214046	0.00279361	0.0018171	0.00253995	0.00186127	0.00129423	0.00264447	0.0025984	0.00198106	0.00164855	0.00196694	0.00159554	0.000756638	0.00267785	0.000789617	0.000724993	0.0039332	0.000734481	0.00173349	0.0014222	0.00103444	0.000806029	0.00113277	0.00191677	0.00168072	0.00124275	0.00195397	0.00150465	0.00250367	0.000294777	0.000625147	0.00159699	0.00204254
532		0.00445084	0.00126246	0.00974928	0.00112356	0.00682598	0.00209715	0.00760736	0.00452687	0.00693523	0.000915551	0.00527608	0.00379107	0.00983799	0.00147209	0.00687057	0.00708385	0.0014751	0.00803409	0.00421182	0.0103617	0.00554411	0.0100897	0.00780912	0.00806799	0.00151676	0.000266835	0.00827745	0.00681223	0.00163263	0.00446207	0.00801165	0.00792202	0.00507198	0.00503191	0.00812702	0.00604666	0.00625272	0.00862173	0.00643466	0.00835975	0.00770688	0.00492709	0.00408795	0.00832328	0.00811321	0.00809098	0.010841	0.00252429
533		0.00339889	0.00100587	0.00246695	0.00260802	0.00270919	0.00303649	0.0019329	0.00241691	0.00161182	0.00385047	0.00146109	0.00323696	0.0011549	0.00618354	0.00101724	0.00397364	0.00162855	0.00126325	0.00269257	0.00154448	0.00118879	0.00405396	0.00365189	0.000939855	0.00217859	0.00266944	0.00198453	0.00213106	0.00145237	0.0014411	0.00233559	0.00267398	0.00149171	0.00297293	0.00144758	0.00316321	0.00260923	0.00141847	0.00266518	0.00435267	0.00328252	0.00330583	0.00104925	0.00423725	0.00317152	0.00223559	0.00164166	0.00307621
534		0.000800688	0.000950981	0.00168984	0.000768944	0.00152372	0.0011376	0.000929216	0.00126403	0.00208483	0.00172874	0.000695085	0.00126916	0.000434772	0.00132995	0.00112371	0.00052911	0.00106809	0.00144356	0.00214512	0.00199003	0.00133006	0.00256981	0.00111721	0.00131124	0.000703108	0.000818179	0.00139851	0.000660966	0.000789075	0.000424792	0.0011501	0.00147368	0.00125801	0.00107266	0.00234866	0.00288009	0.000835111	0.000653101	0.000687332	0.00139203	0.00137904	0.00108157	0.000186666	0.00136838	0.00157346	0.00237421	0.00106571	0.000550474
535	D-Erythrose 4-phosphate	6.25412e-05	0.00173213	0.00179499	0.000129035	0.000322818	0.000226943	5.00767e-05	5.63793e-05	6.97907e-05	0.000754783	8.40841e-05	0.000169232	0.00108227	0.000613543	0.000697108	0.000165709	8.45012e-05	0.000606389	0.000466562	0.00124318	0.00069121	0.000381813	0.000122658	0.000231564	0.000126477	9.62487e-05	0.000349434	0.000136099	0.000177267	0.000394737	3.10041e-05	0.000169917	0.000552807	0.000193185	0.00029686	0.000519801	0.00139916	1.21877e-05	3.94919e-05	0.000458239	0.000331462	0.000457362	0.000309197	2.45753e-05	1.25733e-05	9.37373e-05	0.000100801	0.000411291
536		5.30021e-05	5.38013e-06	1.19373e-05	0.000180796	5.09909e-05	1.46951e-05	3.58653e-05	1.86023e-05	1.85428e-05	2.68971e-08	3.12987e-05	9.72519e-05	3.12975e-05	1.63713e-06	5.99067e-05	2.82496e-05	2.35267e-05	2.09633e-05	1.69337e-05	1.16852e-05	2.45685e-05	2.57066e-05	1.27201e-05	7.66502e-05	4.08597e-05	3.09461e-05	9.49508e-05	2.86963e-05	2.64133e-05	2.04234e-05	3.9185e-05	0.000239648	2.62283e-05	6.69249e-05	8.45641e-06	4.17275e-05	9.11858e-05	3.37727e-05	3.79377e-05	1.30135e-05	6.30031e-05	8.19439e-06	7.57639e-05	9.36247e-05	8.62531e-06	1.86791e-05	7.80484e-05	1.21362e-05
537		0.000629293	0.000729862	0.000251945	0.000564684	0.000529898	0.000105729	0.000312293	0.00100328	0.000164253	0.000107406	0.00083979	8.54254e-05	0.00129485	0.00158386	0.000458347	0.0015774	0.00200261	6.39755e-05	0.000726988	0.000492778	0.00160091	0.000735434	0.000503361	0.0005713	0.000624676	0.00305117	0.00044818	0.00104743	0.00309804	0.00121638	0.000947502	0.00129167	0.000610668	0.000993529	0.000645229	0.000718623	0.000511021	0.000611121	0.002049	7.82724e-05	0.000106535	0.000394469	6.03359e-05	0.000388213	0.0021448	0.00010112	0.00176477	0.000921314
538	Arg-Cys	5.81553e-05	1.51108e-05	0.000208798	7.80637e-06	1.4826e-05	1.01794e-05	2.77988e-05	6.12766e-05	4.13857e-05	5.34503e-06	2.08696e-05	1.60261e-05	0.000154176	6.81951e-05	0.000174979	0.000204161	2.24836e-05	2.38223e-05	0.000249834	0.000299523	0.000617914	0.000257803	0.000149375	8.57678e-05	0.000170499	8.65858e-05	0.000111729	7.49195e-05	0.000714957	2.25383e-05	3.48474e-05	2.08309e-05	1.87632e-05	5.38582e-05	0.000271145	9.96691e-05	0.000101763	0.000123304	0.000108225	3.14265e-05	1.26977e-05	0.000137877	4.09603e-05	6.79953e-05	6.04185e-05	3.02196e-05	0.000209619	6.0476e-05
539		0.000840433	0.000340347	0.00217067	0.000900103	0.0012192	0.00176615	0.000595864	9.34499e-06	0.000342753	0.00238654	0.000643269	0.000221058	0.000833941	0.0022552	0.000340725	0.00227106	0.000822314	0.000366755	0.00162185	0.00315816	0.00345429	0.000925721	0.00139092	0.000240102	0.000954018	0.0026085	0.00182597	0.00130152	0.00753365	0.000328164	0.000299242	0.000674456	0.00040489	0.000353487	0.00113556	0.000264942	0.00073714	0.00184044	0.000974513	9.47543e-05	0.00153613	0.00227155	0.00066351	0.00116475	0.000507132	0.00079742	0.000772202	0.000618411
540	Lys-Pro	3.08236e-05	2.41286e-05	2.14145e-05	3.24502e-05	2.97312e-05	2.76057e-05	2.64309e-05	2.95411e-05	1.97681e-05	3.05778e-05	4.36865e-05	2.51263e-05	2.99157e-05	3.18733e-05	1.72421e-05	3.21398e-05	2.76692e-05	1.73667e-05	3.16837e-05	2.97121e-05	2.6921e-05	2.55546e-05	2.84353e-05	3.0983e-05	5.16715e-05	4.2231e-05	2.67054e-05	3.12233e-05	3.93717e-05	2.47315e-05	3.82613e-05	3.86062e-05	2.44536e-05	3.00801e-05	1.99159e-05	2.81419e-05	1.98157e-05	4.00162e-05	4.38558e-05	1.86536e-05	2.24868e-05	3.07438e-05	2.82455e-05	3.77658e-05	3.44131e-05	1.85601e-05	2.84383e-05	2.68684e-05
541	Pro-Ser	2.40317e-05	9.63977e-05	5.1458e-05	0.000142064	0.000167453	6.32896e-05	7.19108e-05	9.12333e-05	2.17835e-05	0.00022309	0.000122995	0.00022285	9.67826e-05	0.000511402	1.77289e-05	6.32041e-05	0.000141322	1.71476e-05	8.32083e-05	0.00013043	8.41272e-05	6.03938e-05	0.000128031	4.09815e-05	7.57099e-05	0.0001183	3.93965e-05	0.000103031	0.000103599	5.62241e-05	0.000172371	0.000199128	9.78903e-05	4.10436e-05	0.000118946	6.98578e-05	0.000135849	7.16487e-05	9.38114e-05	0.000223158	4.52322e-05	9.30247e-05	5.5132e-05	4.07293e-05	6.51822e-05	4.32406e-05	0.000131325	6.66233e-05
542	Lys-Asp	4.38976e-06	1.59079e-05	2.02182e-05	1.13352e-05	1.45965e-05	8.33942e-05	5.24642e-05	1.1498e-05	1.68269e-05	7.3035e-06	4.84873e-05	1.41515e-05	4.4488e-05	3.10746e-05	1.91864e-05	1.57629e-05	1.21266e-05	2.75033e-05	4.79036e-05	1.61636e-05	1.69084e-05	1.65155e-05	6.19806e-05	1.99804e-05	2.60322e-05	8.65433e-06	5.16738e-05	9.43071e-05	2.9076e-05	2.74487e-05	1.98115e-05	1.73822e-05	5.81455e-06	1.49444e-05	7.76358e-05	4.05187e-05	2.15938e-05	3.4404e-05	8.4934e-06	5.91533e-05	1.50396e-05	1.32332e-05	1.94231e-05	3.74281e-06	9.1395e-06	4.62375e-05	1.97305e-05	1.43446e-05
543	Arg-Ser	0.000186628	9.39364e-05	4.16247e-05	0.000413008	8.56644e-05	3.08028e-05	6.58683e-05	0.000190386	0.000242062	1.4228e-05	0.000419567	5.65299e-05	3.15629e-05	0.000308548	4.07621e-05	6.28952e-05	0.000277072	0.000193337	0.000294417	8.78792e-05	4.82906e-05	5.70286e-05	1.44429e-05	0.00063056	3.00533e-05	0.000108145	0.000103865	3.8998e-05	0.000151389	0.000160121	0.000892684	0.00103426	0.000262331	0.000214301	0.000134807	0.000461497	0.000272446	0.000453811	0.000404427	1.29598e-05	1.12561e-05	0.000315979	1.4925e-05	0.000405554	0.000859501	1.34629e-05	7.69109e-05	9.19932e-06
544		0.00570584	0.0056527	0.00290953	0.00352429	0.0039903	0.00520714	0.00477139	0.00516396	0.00436736	0.00921379	0.00471003	0.0050509	0.00547677	0.00562221	0.00471879	0.0075055	0.00586268	0.00600909	0.00574496	0.0031321	0.00556877	0.00592645	0.005335	0.00939215	0.00647167	0.00506529	0.0049036	0.00576647	0.00315491	0.00373716	0.00768461	0.00818605	0.00508584	0.00859255	0.0053922	0.00556395	0.00478095	0.00111253	0.000959251	0.00761157	0.00416498	0.00555862	0.00252092	0.0067146	0.00848906	0.00575075	0.00644653	0.00439206
545	Ile-Ala	0.0004578	0.000140543	4.97511e-05	0.000155356	0.000130068	0.000177685	0.000101243	7.81535e-05	0.000383572	0.000315848	0.000622689	0.000190723	0.000109539	0.0010145	0.000419718	0.000374577	0.000102024	0.000558969	0.000514847	6.03731e-05	0.000241151	8.45919e-05	0.000178068	0.00017443	0.000166933	0.00011531	0.000197811	8.3149e-05	9.48977e-05	0.000545702	0.000128203	0.000225457	5.85333e-05	0.000140023	6.62278e-05	0.000382657	0.000663085	0.000444901	0.000136675	0.000199613	0.000250012	0.000329725	0.000122252	7.2477e-05	6.66014e-05	4.95547e-05	0.00027553	0.000197023
546	Ala-Leu	3.98224e-06	0.000294942	0.000123353	1.46281e-05	7.41435e-05	0.000142386	4.26698e-05	0.000230151	3.88638e-05	9.72857e-05	0.000191115	6.47835e-05	5.85624e-05	0.000505486	3.33711e-06	4.40637e-05	0.000100473	9.62055e-06	4.35347e-05	7.48159e-06	3.05049e-05	3.17578e-06	0.000133646	1.41281e-05	9.04988e-05	4.43014e-06	1.37235e-05	0.000105646	8.10028e-05	8.11232e-05	8.48636e-06	1.60744e-05	6.55452e-05	4.54845e-06	0.00022245	4.46498e-05	5.21972e-05	1.20442e-05	4.70411e-05	0.000275943	7.51335e-05	0.000112493	4.39454e-05	2.82495e-06	3.32685e-06	4.88658e-05	2.03063e-06	1.48541e-05
547	N-Acetyl-D-galactosamine	5.01365e-05	1.66436e-05	2.48227e-05	7.53755e-05	3.31305e-05	3.47026e-05	5.24198e-05	4.77599e-05	2.05755e-05	2.96874e-05	3.7025e-05	3.94771e-05	3.79698e-05	4.87873e-05	2.61415e-05	5.17736e-05	5.23212e-05	1.94982e-05	3.72912e-05	2.92652e-05	3.50997e-05	4.21155e-05	4.65739e-05	3.06955e-05	6.20746e-05	2.37603e-05	2.42371e-05	3.47759e-05	4.23122e-05	3.40756e-05	6.00209e-05	8.04658e-05	1.53844e-05	6.19981e-05	2.0349e-05	2.56698e-05	1.83868e-05	3.99477e-05	5.12789e-05	0.000119527	2.90058e-05	6.66198e-05	6.74177e-05	7.25154e-05	5.43981e-05	3.69952e-05	3.1484e-05	4.96851e-05
548		3.44782e-05	1.55289e-05	1.13284e-05	4.46046e-06	6.76754e-06	1.47548e-06	6.65107e-06	3.75195e-05	2.64386e-05	2.68971e-08	1.0796e-05	5.01668e-06	5.52412e-05	8.33506e-06	3.71862e-05	1.49328e-05	6.03786e-06	2.78147e-05	1.02962e-05	1.18338e-05	2.83372e-05	5.40297e-05	4.51286e-06	1.46742e-05	1.52042e-05	8.68846e-06	1.88658e-05	1.42323e-05	1.40335e-05	3.66962e-05	4.52138e-05	4.09877e-05	2.47492e-05	2.85194e-05	6.74348e-05	8.57698e-05	4.45423e-05	2.16088e-05	2.35112e-05	2.6608e-08	2.38061e-06	2.95382e-05	7.21214e-06	6.03705e-06	4.46077e-05	1.24055e-05	4.16252e-05	6.69365e-06
549	4-Aminobutyric acid	2.84285e-05	0.00012606	8.70462e-05	4.58075e-05	0.000405272	0.00018673	5.24073e-05	0.00018426	0.000128573	5.78663e-05	6.10913e-05	0.000939247	0.00166506	0.00040418	5.74035e-05	5.52449e-05	6.90152e-05	0.000119696	5.00411e-05	0.000423265	0.000100067	0.000127237	9.31908e-05	0.000122352	8.6584e-05	9.57457e-05	0.000168442	7.15615e-05	6.20392e-05	0.000750976	0.000243373	0.00066217	0.000347807	3.24786e-05	3.82706e-05	1.8747e-05	2.92999e-05	0.000124622	5.30218e-05	0.000590155	0.000420647	8.75604e-05	0.000165616	3.67957e-06	0.000501108	0.000483034	0.00030167	0.00066814
550	Glu-Pro	2.33359e-05	1.23093e-05	1.00254e-05	2.83658e-05	1.18413e-05	3.61762e-05	3.52529e-05	3.2243e-05	5.48094e-06	1.3014e-05	2.95247e-05	1.97415e-05	2.95961e-05	2.77168e-05	1.15921e-05	2.81625e-05	1.10035e-05	9.52436e-06	1.32754e-05	6.92641e-06	1.26408e-05	1.59091e-05	2.7993e-05	2.61555e-05	2.41974e-05	2.66528e-05	4.59002e-05	1.98721e-05	2.89172e-05	1.85138e-05	2.85756e-05	4.49696e-05	9.57056e-06	2.22576e-05	0.0005097	2.60171e-05	2.46758e-05	3.87184e-05	3.04734e-05	3.21502e-05	1.73844e-05	1.24734e-05	0.000124184	5.13454e-05	2.7568e-05	5.5654e-06	1.75635e-05	1.44074e-05
551	Ile-Asn	4.60431e-06	7.56171e-06	9.6665e-06	7.44875e-06	1.06682e-05	1.05555e-05	7.78704e-06	2.9794e-06	6.00141e-06	6.84337e-06	8.35755e-06	5.27197e-06	1.00972e-05	1.43989e-05	6.57283e-06	3.29772e-06	5.28564e-06	5.37362e-06	7.945e-06	1.44877e-05	7.33062e-06	1.70078e-05	4.16767e-06	1.35925e-06	7.35765e-06	9.83224e-06	4.9903e-06	8.36134e-05	2.35347e-05	5.68021e-06	3.08925e-06	8.22356e-06	5.75033e-06	3.22434e-06	1.67155e-05	6.12534e-06	2.2563e-05	1.01054e-05	5.57538e-06	6.30866e-06	6.11673e-06	1.07594e-05	8.36063e-06	5.43822e-06	7.48948e-06	1.64161e-05	5.95517e-06	7.47218e-06
552	Arg-Ala	3.70194e-05	2.60787e-05	6.4405e-05	1.9378e-05	0.000106991	2.99274e-05	0.000252105	0.000205123	4.76897e-05	1.01031e-05	3.2098e-05	6.63039e-05	0.000386444	1.09572e-06	0.000105369	5.60344e-05	3.07272e-05	7.15761e-05	6.88789e-05	3.4834e-05	4.22419e-05	3.99e-05	6.37922e-05	5.30147e-05	0.000190672	6.58904e-06	4.27584e-05	0.000181276	2.3574e-05	4.90102e-05	3.20256e-05	3.62328e-05	0.000185349	0.00022784	0.000298339	8.34842e-05	4.24958e-05	8.17016e-05	0.000347799	0.000155807	9.97864e-05	0.00022472	0.000178717	4.25191e-05	2.94858e-05	4.57776e-05	4.69676e-05	3.25623e-05
553		0.000704106	0.000302854	0.000881592	0.000441138	0.000788958	0.000613241	0.000355024	0.000844398	0.000974212	0.00148602	0.00039405	0.000526281	0.000273394	0.000626654	0.000366457	0.000287696	0.000565154	0.000732517	0.000520165	0.000918758	0.000399034	0.000557921	0.000561756	0.000566374	0.000364355	0.000383157	0.000507883	0.000348006	0.000544988	0.000289935	0.000516515	0.000888013	0.000617795	0.000406878	0.000855794	0.00105354	0.000446878	0.000437278	0.000336354	0.000990573	0.000750132	0.000526348	6.53735e-05	0.000826677	0.000959218	0.00141793	0.000182167	0.000555444
554	Leu-Leu	1.84386e-05	1.96891e-05	1.18559e-05	1.88998e-05	2.05769e-05	4.29298e-05	6.06715e-05	1.32653e-05	1.40711e-05	1.65913e-05	1.87991e-05	1.36494e-05	4.31434e-05	9.43283e-05	2.09155e-05	3.63759e-05	2.97932e-06	4.31253e-05	1.75222e-05	1.12646e-05	1.8787e-05	0.000121825	2.66753e-05	2.77056e-05	5.71641e-06	8.70307e-06	3.44548e-05	1.30309e-05	1.72871e-05	1.3032e-05	1.97281e-05	1.49549e-05	1.70168e-05	3.93203e-05	1.05156e-05	1.80333e-05	6.75307e-05	5.84219e-06	8.51591e-06	2.91473e-05	4.86669e-05	0.000194655	6.13226e-05	9.20329e-06	2.43921e-05	5.44521e-06	3.71272e-05	3.95929e-06
555		0.000290295	0.000399065	0.000212235	0.000277019	0.000188919	0.00101292	0.000125812	0.00053669	0.000284733	0.000792139	0.00111231	0.00017281	0.0001055	0.000447774	0.000210512	0.000660359	0.000356795	0.00034413	0.000961394	0.000560109	0.000464335	0.000686928	0.0014037	0.000377405	0.000182619	0.000407091	0.00123646	0.00032422	0.000990954	0.000600542	0.000496586	0.000549009	0.000194204	0.000714723	0.000489356	0.000123482	9.2416e-05	0.000575681	0.000676977	0.000658559	0.000457651	0.000514017	0.000689861	0.000488247	0.000545168	0.000114738	0.00095879	0.000823373
556	Ala-Asp	0.0019225	0.000516818	6.48175e-05	0.000881406	0.000163351	0.000109966	0.000273236	0.00105256	0.000171228	0.000176296	0.00102777	0.000154815	0.000966663	0.00106442	0.000360303	0.00124315	0.00209464	0.000464425	0.000377046	0.000116075	0.00109238	0.000732904	0.000116035	0.000607557	0.000913761	0.00264138	0.000851025	0.00382444	0.00609568	0.00093724	0.000740535	0.00151478	0.000780702	0.00108764	0.000490977	0.00131181	0.000766843	0.00212347	0.00306999	0.000109885	7.06412e-05	0.000481189	0.00238744	0.000445437	0.00214229	5.35094e-05	0.00107045	0.000113968
557		0.000317283	7.52572e-05	9.81501e-05	0.000158777	0.000149164	6.05496e-05	0.000137402	0.000182985	4.78358e-05	5.35195e-05	0.000116969	0.000110828	7.89173e-05	0.000101677	5.8243e-05	0.000182701	0.000229239	7.87491e-05	0.000128027	0.00012817	0.000190459	4.6941e-05	0.000208268	7.6421e-05	0.000431019	0.000479488	0.000105614	0.00022386	0.000140996	0.000119255	9.0664e-05	0.000100634	0.000174671	0.000257174	9.83893e-05	0.00010995	7.07115e-05	0.000189331	0.00023941	3.11687e-05	2.63728e-05	4.86813e-05	4.32814e-05	0.000216126	0.00022903	8.33957e-06	0.000139566	8.36065e-05
558		0.0081546	0.0124451	0.00446381	0.0132252	0.00921637	0.00847271	0.00742211	0.0106993	0.00706114	0.0129359	0.010873	0.0189292	0.00491871	0.00641842	0.00552204	0.00751329	0.0109792	0.00957683	0.0139345	0.00491078	0.00573564	0.0076177	0.0125784	0.0165416	0.00917899	0.00539435	0.00764766	0.0141542	0.00204388	0.0106783	0.00979456	0.00665062	0.0148901	0.00968488	0.00636962	0.0115336	0.0105116	0.0021259	0.00142605	0.0138417	0.0142612	0.00971679	0.00668301	0.0118425	0.0111572	0.00870298	0.00924328	0.00520222
559	Myristic acid	0.000373582	0.000340243	0.0003944	0.000337465	0.000353254	0.000332711	0.000320436	0.000300691	0.000509459	0.00013458	0.000368248	0.000403885	0.000442793	0.000733074	0.000636111	0.000566801	0.000349961	0.000428898	0.000322753	0.000454521	0.000465649	0.000514155	0.000408439	0.00037154	0.000340412	0.000476859	0.000491309	0.000408648	0.000455435	0.000450725	0.000305678	0.00036311	0.000418534	0.000397897	0.000428131	0.00046494	0.000566016	0.000446773	0.000386201	0.000291107	0.000327763	0.000481517	0.000209307	0.000293097	0.000413802	0.000336911	0.00050786	0.000469847
560		5.29439e-06	4.90971e-06	2.49934e-06	1.02241e-05	5.42196e-05	8.70984e-06	6.20628e-06	5.30789e-06	1.19622e-05	8.624e-06	2.63295e-05	3.88747e-05	1.05434e-05	1.13034e-05	8.77548e-06	1.97313e-05	5.22428e-06	4.15351e-06	4.97725e-05	7.24979e-06	3.62001e-05	5.67233e-06	5.46008e-05	2.96786e-05	0.000266436	2.58734e-05	3.47089e-05	7.08371e-06	6.17256e-05	6.70184e-06	1.03963e-05	7.73805e-05	3.66152e-05	6.12651e-06	7.48753e-05	4.35847e-06	1.07128e-05	0.00010355	7.49841e-05	4.29009e-05	5.21054e-06	2.6744e-06	8.32117e-06	0.000144898	4.79351e-06	6.65933e-07	7.21369e-06	9.06219e-06
561		0.000446333	0.000417469	0.000477405	0.000901638	0.000553248	0.00012618	0.000269044	0.000339511	0.000576101	0.00013994	0.000532796	0.000187066	0.000776642	6.32953e-05	0.000572826	0.000505982	0.000489421	0.000665257	0.000185189	0.000536206	0.000737965	0.00053674	0.000720834	0.00065982	0.000284492	0.000606116	0.000791938	0.000350183	0.000562766	0.000678907	0.000801768	0.000490526	0.000672419	0.000416089	0.000175566	0.000373151	0.000488632	0.000228722	0.000596669	0.000299189	0.000821484	0.000672067	0.000798718	0.000519092	0.000712436	0.000566292	0.000832185	0.00046183
562	NG,NG-dimethyl-L-arginine(ADMA)	7.15133e-05	2.70031e-05	5.84035e-05	7.8291e-05	3.40447e-05	4.52454e-05	0.000102832	5.94788e-05	2.84584e-05	0.000135362	2.68616e-05	6.26964e-05	3.41706e-05	0.000160988	3.4804e-05	5.12343e-05	0.000260364	2.44432e-05	0.000128205	6.59802e-05	6.66043e-05	3.15392e-05	4.69437e-05	7.03789e-05	5.51677e-05	0.000139931	8.41874e-05	0.000178883	0.000415266	2.59348e-05	3.37627e-05	6.80498e-05	1.61084e-05	3.93028e-05	2.94056e-05	9.50953e-05	2.47895e-05	9.50174e-05	8.09913e-05	0.000203658	4.22779e-05	8.23048e-05	9.03704e-05	3.20258e-05	0.000190664	3.62237e-05	5.39633e-05	5.76167e-05
563	Ala-Pro	0.000315081	0.000179902	0.000236467	0.000173372	0.000179503	0.000212345	0.000188375	0.000204365	0.000119374	0.000296443	0.000175285	0.000115208	0.000195625	0.000374095	0.000218001	0.000153118	0.000178794	0.000168076	0.000159624	0.000184244	0.000247962	0.000210148	0.000166993	0.000211044	0.000196416	0.000259203	0.000242212	0.000349551	0.000299467	0.000240599	0.000203016	0.000221833	0.000161812	0.000144093	0.000158364	0.000212356	0.000124073	0.000210555	0.000197888	0.000168241	0.00012877	0.000131037	0.000135017	0.000155479	0.000209137	0.000102783	0.000134373	0.000168216
564		9.87129e-05	5.25049e-06	0.00012493	6.54139e-06	7.46738e-06	6.55788e-05	4.86801e-05	0.000248404	0.000142557	1.15621e-05	2.19007e-05	1.94957e-05	0.000175142	1.3684e-05	0.000184362	0.000181536	1.64711e-05	0.000131324	0.000126846	9.4796e-05	0.00020695	0.000140688	2.96858e-05	0.000162085	0.000204505	1.00679e-05	0.000137761	6.04637e-05	1.70647e-05	8.50034e-05	0.000157202	0.000171598	5.7e-05	0.000227193	0.000116089	0.000228805	0.000111155	0.000169681	0.000183362	4.68984e-05	7.07773e-05	0.000117213	4.81282e-05	0.000174653	0.000108928	0.000123466	0.000156364	3.06587e-05
565		0.00111522	0.000402907	0.000550279	0.000654988	0.00170659	0.00150721	0.00159816	0.000251951	0.00120242	0.0025689	0.000656336	0.00182555	0.00376281	0.000658894	0.000351719	0.00240295	0.000221732	0.00073082	0.000358267	0.000232798	8.82104e-05	0.000215133	0.000620713	0.000129758	0.00109022	0.000453108	0.00180741	0.000712099	0.000766814	0.000495517	0.000144545	0.000124814	0.00338972	0.000304641	0.000238851	0.000211449	0.000456105	0.0013871	0.000941188	0.00296765	0.00196115	0.000201266	0.000551724	0.00271943	0.00154132	0.000657186	0.000719555	0.00298224
566		4.59256e-05	1.53471e-05	8.88831e-06	7.55008e-05	2.07157e-05	3.25756e-05	1.97337e-05	0.000144194	1.31711e-05	3.18523e-05	1.67765e-05	4.12912e-05	1.77229e-05	0.000133561	4.85561e-05	6.45051e-05	0.000119379	5.74539e-05	7.49794e-05	1.69137e-05	0.00016725	0.000246913	3.01006e-05	2.03716e-05	2.74215e-05	2.50111e-05	3.39048e-05	2.03258e-05	4.0785e-05	5.64353e-05	2.87097e-05	4.35988e-05	3.0334e-05	0.000119806	3.52884e-05	3.84481e-05	2.7187e-05	2.19223e-05	5.55341e-05	5.68278e-05	1.95491e-05	0.000203752	0.000297321	6.72876e-06	9.98812e-06	4.73813e-06	0.000802054	8.73353e-05
567		0.000313976	0.000487031	0.000344625	3.70088e-05	0.000665712	0.000487841	0.00060551	0.000183978	0.000239984	0.000118078	7.94611e-05	0.000264287	0.000306555	0.000203179	0.000250247	0.00072786	0.000105751	0.000812809	0.000789042	0.000139543	0.000596352	0.000151818	0.000148258	7.80035e-05	0.000194251	0.000388965	0.000149854	9.35067e-05	0.000195337	0.000307492	0.000354147	0.000280613	8.07488e-05	0.000127727	9.65475e-06	0.000291761	0.000142222	0.00156253	0.00704936	0.0015038	0.000227714	0.0129116	0.000593181	6.22949e-05	0.0024045	0.0016589	0.000666254	0.000467898
568	Gly-Gln	1.94823e-06	1.46025e-06	3.86653e-06	3.89911e-06	1.67455e-06	3.64013e-06	3.78209e-06	3.1274e-06	2.39308e-06	3.80454e-06	1.8566e-06	2.73093e-06	1.48887e-06	9.94805e-06	3.90347e-06	1.33748e-06	1.05476e-05	9.26663e-07	5.26314e-06	4.5324e-06	1.92966e-06	2.09121e-06	1.02387e-06	4.34341e-06	3.66339e-06	5.25664e-06	1.765e-06	3.27056e-06	1.80428e-05	1.44376e-06	2.2104e-06	4.31064e-06	7.27336e-07	7.87868e-07	2.4965e-06	4.64194e-06	2.32404e-06	4.26676e-06	5.39673e-06	3.21019e-06	2.45291e-06	1.3328e-06	3.44868e-06	3.41763e-06	7.99632e-06	2.5908e-06	2.01115e-06	2.88945e-06
569		0.00191433	0.00191001	0.00111755	0.00048016	0.000694586	0.00135901	0.00103184	0.00120085	0.00155631	0.00259493	0.000777316	0.00348285	0.000129094	0.00116982	0.000433976	0.000855206	0.00118883	0.00122269	0.00396433	0.00134574	0.0018464	0.0010493	0.00227491	0.000323603	0.00238845	0.00183732	0.000854988	0.00130199	0.000416767	0.000516341	0.000219607	0.000295626	0.00230291	0.00103566	0.00191724	0.00269529	0.00192594	0.000716012	0.00186958	0.000569596	0.00289134	0.0024594	7.90807e-05	0.00472289	0.000959136	0.00215577	0.000326809	0.000143041
570	Lys-Thr	4.28915e-06	9.04755e-07	2.70783e-06	5.04979e-05	3.46063e-06	2.93298e-06	2.00316e-06	1.8159e-05	3.02433e-06	4.44634e-05	3.11874e-06	3.22807e-06	4.32606e-06	3.73347e-05	4.81535e-06	5.46552e-06	3.22769e-06	3.05896e-06	1.14888e-05	4.36822e-05	4.02469e-06	2.37165e-06	3.4427e-06	6.43915e-06	2.58633e-06	2.29397e-06	4.04605e-06	2.24586e-06	8.44188e-06	2.54047e-06	6.47773e-06	8.07074e-06	3.89933e-06	1.26592e-06	2.46977e-06	1.62853e-06	2.38081e-06	1.06204e-05	4.40219e-06	5.41313e-05	3.85239e-06	3.67499e-06	1.87573e-06	2.8196e-05	7.03106e-06	2.89427e-06	2.34086e-06	4.2983e-06
571	Sulfapyridine	6.80652e-05	1.08478e-05	1.69862e-05	5.37126e-06	2.94041e-05	1.32448e-05	1.68356e-05	2.01339e-06	2.32056e-05	1.33301e-05	5.33866e-06	1.11322e-05	6.8092e-05	8.87584e-06	1.76909e-05	4.59249e-05	2.26704e-06	2.53482e-05	8.78109e-06	2.59904e-05	1.25524e-05	3.51741e-05	6.97656e-06	4.16116e-05	0.00012908	2.40481e-05	9.73372e-06	1.44128e-05	6.38405e-05	4.07018e-05	9.21464e-06	3.16469e-06	2.38447e-06	0.000177135	8.34491e-06	1.96054e-05	2.55731e-06	0.00018039	0.000177084	1.43443e-05	6.61599e-06	0.000195062	0.000558824	1.44787e-05	3.57304e-06	2.10031e-05	0.000127977	2.03215e-05
572		4.81987e-05	3.44415e-05	4.82229e-05	2.93993e-05	6.32988e-05	0.000306784	0.000103071	5.13167e-05	2.90874e-05	0.000105258	6.30689e-05	5.84132e-05	0.00019313	7.56495e-05	2.70386e-05	0.000112289	2.79701e-05	4.19535e-05	0.000125869	4.52197e-05	2.40042e-05	5.38143e-05	0.000110469	2.47403e-05	6.82275e-05	8.20874e-05	9.24063e-05	4.93377e-05	4.87417e-05	7.47041e-05	3.4021e-05	2.09814e-05	7.503e-05	3.45498e-05	5.83441e-05	0.000110987	0.000102481	2.90314e-05	7.65959e-05	7.62276e-05	7.39795e-05	0.000176902	3.09867e-05	2.23199e-05	1.94049e-05	3.02533e-05	0.000120628	8.87494e-05
573	Lys-Cys	0.000102416	0.00011558	8.61974e-05	0.000110781	0.000350132	0.000289826	0.000113077	0.000229994	0.000124398	0.000195577	7.89378e-05	8.70734e-05	7.62087e-05	0.00023441	0.000116321	0.000184496	0.000122931	9.98764e-05	0.00010267	5.99434e-05	0.000137608	0.00012115	0.00012294	0.000109287	0.000188009	0.000187532	9.61886e-05	7.52429e-05	0.000199289	0.000144895	0.000138816	0.000124495	0.000148534	0.000286381	2.7986e-05	7.40616e-05	0.000137405	0.000176072	0.000176851	8.72955e-05	0.00015904	0.000385267	0.000147587	0.000181728	0.000251326	7.47295e-05	0.000213254	0.000117786
574	Promazine	1.07654e-05	1.73351e-05	8.36646e-06	3.80549e-05	1.16356e-05	3.34894e-05	1.04958e-05	7.61858e-06	9.07724e-06	9.48586e-06	8.29107e-06	2.0761e-05	4.43078e-05	1.77644e-05	9.74314e-06	1.10339e-05	5.6049e-05	1.18905e-05	9.01296e-06	6.8866e-06	3.10322e-05	8.74418e-06	1.9265e-05	9.36105e-06	2.50597e-05	6.85944e-06	8.17995e-06	1.03236e-05	7.47683e-06	8.85119e-05	1.99088e-05	9.36251e-06	1.49551e-05	8.04621e-06	1.41694e-05	1.06405e-05	1.18257e-05	1.22455e-05	1.43671e-05	2.06098e-05	1.16149e-05	8.69798e-06	1.20242e-05	5.76827e-06	6.01585e-06	7.85047e-06	5.39009e-06	2.03579e-05
575		0.00159438	8.64825e-05	0.000512156	0.000704885	9.6901e-05	9.13538e-05	0.00218825	0.00210522	0.00236541	3.86798e-05	0.0023818	0.000628976	0.00219551	9.79846e-05	0.000981424	0.00254698	0.00153487	0.000900399	0.00266417	0.00199353	0.00335122	0.00343965	0.000138363	0.00248885	0.00142328	0.00377356	0.00172391	0.000257924	0.00219398	0.00094956	0.00386129	0.0029517	0.00152659	0.000770591	0.000577791	0.00150379	0.000932734	0.000194799	0.00155943	6.83816e-05	7.69558e-05	0.00161496	7.67377e-05	0.00285775	0.00261127	0.000140995	0.00162758	6.9148e-05
576		0.000857298	0.000286378	0.00042839	0.00125965	0.000717758	0.00110677	0.000121878	0.000855165	0.00062371	0.00136211	0.00105889	0.000698038	0.000682043	0.000664096	0.000750149	0.000638155	0.000691909	0.000567931	0.000324921	0.00019994	0.000371499	0.000726356	0.000586569	0.000928766	0.000134106	0.000900425	0.000474663	0.000655517	0.000585351	0.000515879	0.000684913	0.00120486	0.0006869	0.000447392	0.000321885	0.000565901	0.00053669	0.000345699	0.000408258	0.000228911	0.000188717	0.000386428	0.000564504	0.00081282	0.000276725	0.000543588	0.000629958	0.000536083
577		9.59796e-05	1.37218e-05	3.04858e-05	7.26206e-05	6.79734e-05	0.000110424	8.45829e-05	8.36223e-05	3.772e-05	5.65811e-07	4.6703e-05	4.76605e-05	0.000108184	1.88507e-06	1.87294e-05	9.65686e-05	9.31559e-05	1.64314e-05	6.29007e-05	6.15856e-05	6.24841e-05	6.09463e-05	0.000143936	5.67807e-05	0.000100724	1.89589e-05	2.72744e-05	9.03472e-05	0.000108316	0.000104258	0.000111695	5.19028e-05	8.74776e-05	8.06084e-05	5.82448e-05	9.16745e-05	9.76457e-06	9.52927e-05	0.000101831	6.84779e-05	9.40439e-05	3.37774e-05	6.04827e-06	3.13526e-05	9.63353e-05	8.76061e-06	8.15807e-05	0.000129361
578	Inosine	0.00195171	0.00118681	0.00143584	0.00188786	0.00188243	0.0012479	0.00115208	0.00132907	0.000958718	0.00166703	0.00133518	0.00136583	0.00131043	0.00139766	0.00104985	0.00205327	0.00202177	0.000895685	0.00177732	0.0012585	0.0019805	0.00130138	0.00184817	0.000419335	0.00178958	0.00275792	0.00140695	0.00249503	0.00275471	0.00108615	0.00188653	0.00213182	0.00178183	0.00162249	0.00102184	0.00116603	0.00136523	0.00206469	0.00184281	0.00121015	0.00107758	0.00171189	0.00157985	0.000861235	0.00164307	0.000534455	0.00296372	0.00143578
579	N-Acetylglutamine	9.66842e-05	1.02454e-05	1.25434e-05	1.20277e-05	3.66562e-05	6.58131e-05	0.000146049	5.85097e-05	9.43439e-06	0.000111557	9.1759e-06	9.63784e-05	1.62326e-05	2.95156e-05	1.38276e-05	2.21115e-05	4.87858e-05	2.0969e-05	0.000103108	3.39209e-05	1.44916e-05	5.89671e-05	1.01037e-05	2.83048e-05	0.000147566	2.12132e-05	1.20916e-05	5.60651e-05	5.34465e-05	1.82686e-05	1.5138e-05	1.91402e-05	1.53022e-05	8.43238e-05	1.50008e-05	2.05985e-05	1.6129e-05	4.81654e-05	1.89826e-05	1.30999e-05	5.38819e-05	2.06279e-05	4.881e-05	7.77198e-06	1.80265e-05	1.28169e-05	3.44672e-05	8.75464e-05
580	5'-Deoxyadenosine	0.000144159	6.11405e-05	5.78438e-05	0.000147676	8.52536e-05	7.4512e-05	8.13525e-05	7.65603e-05	6.61744e-05	0.000126071	0.00152423	0.000114521	8.39979e-05	0.000134261	8.84296e-05	0.000258935	0.000153656	6.21382e-05	0.000108335	7.01406e-05	0.000103226	0.000112674	8.01507e-05	2.43794e-05	6.6846e-05	0.00105039	9.84828e-05	0.000628019	0.000203869	9.08328e-05	6.22614e-05	0.000195439	0.000111015	0.000162241	0.000181203	0.000112322	9.40322e-05	7.40577e-05	9.11109e-05	5.98555e-05	7.05924e-05	0.000231099	0.00135751	0.000177949	0.000334954	6.59274e-05	0.000153081	0.000152236
581	L-NG-Monomethylarginine	4.18739e-05	3.55436e-05	1.68192e-05	4.0758e-05	5.11974e-05	3.23185e-05	3.17409e-05	1.03675e-05	2.13468e-05	4.13462e-05	5.23086e-05	3.71694e-05	2.59158e-05	4.05963e-05	1.36873e-05	1.39345e-05	6.71397e-05	2.3441e-05	1.72687e-05	1.90882e-05	1.61537e-05	1.23536e-05	3.37809e-05	1.59453e-06	3.0735e-05	4.7072e-05	2.44781e-05	3.66586e-05	4.19546e-05	2.93583e-05	1.23833e-05	1.2721e-05	3.59805e-05	3.34156e-05	1.84482e-05	2.27949e-05	3.2481e-05	3.31603e-05	3.73623e-05	2.61437e-05	3.08937e-05	2.17309e-06	2.89859e-05	4.60968e-05	3.53039e-06	2.09e-05	2.79414e-05	2.5995e-05
582		3.92918e-05	9.91424e-05	0.000206181	0.000194797	0.000643184	0.0010546	0.00011742	8.91974e-05	3.90385e-05	0.000990558	2.20635e-05	0.000441487	4.71207e-05	4.27321e-05	3.44335e-05	6.68176e-05	8.70691e-05	1.42911e-05	3.52623e-05	0.000192544	7.76047e-05	1.767e-05	0.000613475	2.98139e-05	7.78774e-06	5.84732e-05	0.000118584	3.36131e-05	3.69015e-05	2.44321e-05	2.77587e-05	4.90223e-05	0.000135833	4.34975e-05	2.1294e-05	1.67154e-05	1.75996e-05	9.13384e-05	5.41065e-05	0.00012425	0.00032727	9.09089e-05	1.64565e-05	0.000437826	7.8223e-05	0.000128973	4.70626e-05	0.000385238
583	2'-Deoxyinosine	0.00010224	3.25871e-05	2.91261e-05	0.000129434	0.000110057	1.83676e-05	1.91157e-05	8.43626e-05	2.96547e-05	8.35027e-05	3.96172e-05	2.72157e-05	4.18993e-05	0.000167049	4.69727e-05	4.48891e-05	7.27832e-05	1.69452e-05	2.91542e-05	4.97993e-05	6.58503e-05	3.07034e-05	2.71423e-05	6.02171e-05	0.000132215	0.000200457	7.80783e-06	3.46662e-05	0.00028539	7.16847e-05	3.11702e-05	0.000201084	7.65089e-05	0.000165311	9.8014e-06	2.40896e-05	2.34292e-05	7.60943e-05	4.13492e-05	2.43587e-05	4.46059e-05	3.62231e-05	4.87233e-05	4.08505e-05	0.000216674	1.38349e-05	0.000156959	0.000105984
584	1H-Indole-3-propanoic acid	4.50492e-06	8.43567e-06	5.61854e-06	1.51932e-06	9.53479e-06	1.85653e-05	9.12591e-06	5.9448e-06	7.89696e-06	1.10646e-05	8.4138e-06	1.37125e-05	7.53108e-06	1.63683e-05	3.18207e-06	3.45489e-06	9.18143e-06	9.96558e-06	9.00443e-06	8.59551e-06	4.60918e-06	7.56747e-06	2.93782e-05	8.69433e-06	2.04648e-05	4.47335e-06	1.31348e-05	8.47984e-06	1.14806e-05	2.48489e-06	8.59779e-06	1.27449e-05	4.74039e-06	1.23278e-05	9.63337e-06	1.09203e-05	1.25237e-05	8.285e-06	2.17841e-05	2.29975e-05	1.22413e-06	6.58118e-06	1.67787e-05	3.37923e-06	3.27284e-06	1.79048e-06	3.32342e-06	2.72434e-06
585	His-Pro	2.84838e-05	0.000229929	4.88597e-05	2.23909e-05	6.28047e-05	9.73221e-05	4.41207e-05	0.000106916	1.5115e-05	0.000111883	8.29199e-05	9.11177e-05	5.5096e-05	0.000622236	1.9259e-05	7.34796e-05	5.13079e-05	2.8153e-05	0.000139353	6.46944e-05	0.000112741	1.98301e-05	1.48427e-05	1.82754e-05	4.00872e-05	2.8132e-05	7.59961e-05	0.000313826	0.000220931	4.27114e-05	7.95149e-05	8.24027e-05	4.58302e-05	4.10113e-05	9.32522e-05	5.04875e-05	4.4289e-05	0.000100618	0.000188359	8.77204e-05	3.60812e-05	8.86894e-05	4.45791e-05	2.14583e-05	2.34142e-05	1.52681e-05	3.11069e-05	4.4031e-05
586		0.000165416	0.000138886	0.000775757	1.56331e-05	0.000254659	0.000176094	5.15548e-05	0.000962406	8.06044e-05	0.000449978	0.000200326	7.42222e-05	0.000200658	0.000235505	0.00021246	0.000337211	0.000121496	4.57746e-05	8.82285e-05	0.00107077	0.000272896	0.00106262	0.000269525	6.64953e-05	1.77255e-05	0.00014981	0.00020626	0.000534572	0.000187966	0.000168374	0.000104309	0.000114623	0.000110445	7.42666e-06	0.000223243	3.35685e-05	0.00033426	0.000332471	5.73102e-05	3.1975e-05	0.000210794	0.000221243	0.000109709	0.00018286	0.000166042	4.50387e-05	0.0002672	0.000228545
587		6.52545e-05	4.80012e-05	0.000166055	6.9299e-05	8.56604e-05	6.41556e-05	0.000117011	0.000106309	5.28251e-05	0.00014762	5.07223e-05	5.49728e-05	0.000161696	6.04592e-05	5.026e-05	4.31678e-05	0.000226296	3.74071e-05	0.000117545	0.0001142	0.000140559	0.000108766	0.000122159	2.49685e-05	1.71644e-05	0.000178332	2.71327e-05	0.00010416	2.11727e-05	7.62545e-05	5.11216e-06	4.06087e-05	9.70575e-05	9.28246e-06	7.10038e-05	5.51969e-05	2.68288e-05	4.0292e-05	3.48762e-05	3.0736e-05	3.76246e-05	3.17702e-05	2.40181e-05	4.01577e-05	0.000439957	1.23972e-05	5.15881e-05	9.28713e-05
588	Ala-Thr	9.93388e-06	1.04355e-05	8.60863e-06	9.10347e-06	1.41059e-05	4.65724e-06	1.20914e-05	4.26817e-06	7.85827e-06	9.14647e-06	1.35617e-05	1.07041e-05	5.82372e-06	9.51921e-06	9.94423e-06	2.83576e-06	1.15737e-05	1.13156e-05	1.20642e-05	6.61573e-06	9.81728e-06	1.34397e-05	1.33039e-05	1.03183e-05	1.5478e-05	1.10883e-05	1.11225e-05	1.47939e-05	1.35648e-05	7.15281e-06	3.4987e-06	8.57673e-06	1.22147e-05	1.1815e-05	9.56919e-06	1.72305e-05	1.41375e-05	8.44427e-06	3.43117e-06	3.64649e-06	3.75789e-06	5.69271e-07	1.49132e-05	1.96776e-05	1.94595e-06	4.52339e-06	7.11791e-06	9.16358e-06
589	Ser-Met	1.12974e-05	1.12924e-06	5.11184e-05	1.56052e-05	1.22337e-05	4.94168e-07	3.84648e-05	1.61365e-05	1.25169e-05	7.76911e-07	1.78988e-05	1.50246e-05	6.40816e-05	1.40722e-07	2.26657e-05	1.51849e-05	9.82243e-08	3.83802e-05	1.11954e-05	1.90585e-05	8.87546e-06	8.98691e-06	6.28031e-05	4.76894e-05	2.76986e-05	2.32319e-08	3.05514e-05	8.78158e-05	2.4393e-08	7.28741e-06	1.57223e-05	1.59773e-05	2.84814e-05	1.49668e-05	5.52581e-05	5.20543e-05	4.11039e-05	1.51679e-05	2.82699e-05	8.65773e-05	1.56598e-05	1.81606e-05	5.30772e-05	1.04724e-05	9.77075e-06	1.24844e-05	1.48739e-05	1.25931e-06
590		3.38938e-05	9.01884e-06	0.000123387	2.34958e-05	2.92189e-05	0.00013515	3.46404e-05	5.76971e-05	4.51263e-05	0.00127244	4.99351e-05	5.1493e-05	0.000123866	0.00038848	2.09283e-05	2.86813e-05	3.61184e-05	2.78597e-05	3.84092e-05	5.37126e-05	4.11068e-05	4.09055e-05	8.93776e-05	4.76357e-05	7.8331e-05	0.000109472	7.87858e-05	0.000126175	0.000159721	5.62868e-05	3.04878e-05	7.81116e-05	5.67671e-05	4.87553e-05	8.59538e-05	4.52348e-05	0.000115843	6.13269e-05	3.93219e-05	6.89678e-05	2.26188e-05	5.94663e-06	1.18225e-05	0.000114053	1.41635e-05	1.00997e-05	3.73372e-05	5.45778e-05
591		2.39965e-05	9.42331e-05	4.65807e-05	4.34367e-05	0.000125819	0.000921936	0.000467875	0.00124677	0.000105714	2.48715e-05	3.45256e-05	1.65444e-05	7.39715e-05	0.000137482	4.66866e-05	8.64742e-05	2.68644e-05	0.000108978	1.67655e-05	7.05601e-05	4.28638e-05	4.35256e-05	9.41878e-05	2.98745e-05	6.84238e-06	3.33286e-05	4.71438e-05	0.00020577	0.000436152	9.96431e-05	3.25385e-05	5.86136e-05	5.18427e-05	2.69823e-05	0.00012981	5.81516e-05	9.68306e-05	9.55575e-06	4.66909e-05	0.000159284	4.24945e-05	7.37076e-05	0.000987318	4.17258e-05	4.76164e-05	5.96763e-05	9.87827e-05	0.000358626
592		0.00166109	9.43723e-05	4.0323e-05	5.60601e-05	3.22409e-05	0.0025702	0.0022304	0.00301244	6.66802e-05	0.00326776	4.43036e-05	0.00155938	6.74573e-05	0.000155627	4.34767e-06	0.000111851	4.68984e-05	9.33412e-05	0.00137611	9.46296e-05	4.66426e-05	0.00207022	8.92573e-05	3.3095e-05	0.00165413	4.27304e-05	3.40501e-05	0.0014385	0.00105801	5.39895e-05	3.89771e-05	6.60207e-05	2.01514e-05	0.000686343	0.000178212	0.00010763	7.56326e-05	0.000911027	0.000188313	0.000131647	0.00176687	8.07287e-06	0.00157503	6.93346e-05	6.67189e-05	9.74126e-05	5.25351e-05	0.000758201
593		3.51281e-05	2.27152e-05	1.37047e-05	1.63092e-05	1.58112e-05	6.65793e-06	1.12268e-05	2.57018e-05	2.12452e-05	7.02971e-06	8.69435e-06	9.36963e-06	6.30783e-05	2.50316e-05	2.63054e-05	3.5893e-05	1.71066e-05	3.37058e-05	2.32914e-05	1.66112e-05	3.97164e-05	4.51251e-05	8.96877e-06	2.17872e-05	5.47964e-06	2.14586e-05	2.84216e-05	3.60437e-05	4.12627e-05	5.22141e-05	2.06827e-05	4.79049e-05	2.01465e-05	5.05212e-05	2.90666e-05	5.84463e-05	4.1644e-05	2.91931e-05	2.86318e-05	4.3789e-06	1.48839e-05	2.74035e-05	1.29144e-05	1.48351e-05	3.6045e-05	1.7332e-05	3.9711e-05	2.01989e-05
594		0.000258394	0.000270504	0.000218925	1.48081e-05	7.57494e-05	0.00058266	0.000128498	7.78134e-05	2.03647e-06	9.03285e-06	0.000409912	0.000505011	0.000177976	5.06143e-05	3.36964e-05	0.000117283	1.95113e-05	0.000225747	0.000445988	1.94278e-05	5.86933e-06	0.000146694	3.8614e-05	0.00118153	0.000147287	2.21026e-05	0.000260228	0.000170441	0.000126531	6.35182e-05	7.79043e-05	0.000417394	1.77998e-05	1.51857e-05	4.03984e-05	1.74326e-05	6.28155e-06	0.000111293	6.21233e-05	0.00103711	0.000215328	0.00011882	1.38439e-05	1.07114e-05	1.6776e-06	0.000198401	5.23219e-06	0.00034872
595		4.19089e-05	5.81101e-05	8.23379e-05	3.61057e-05	3.86018e-05	6.77936e-05	1.76645e-05	3.86749e-05	5.78284e-05	8.8777e-05	2.55938e-05	4.77408e-05	0.000120078	3.54408e-05	7.99191e-05	3.67473e-05	3.27499e-05	0.00010166	3.38714e-05	6.91811e-05	2.6165e-05	6.28162e-05	5.80755e-05	2.36558e-05	5.1836e-05	2.23563e-05	6.6381e-05	4.60852e-05	4.58257e-05	8.12296e-05	5.18985e-05	1.87142e-05	4.27254e-05	3.22338e-05	8.06203e-05	2.9845e-05	7.56043e-05	3.6704e-05	2.47739e-05	0.000109582	5.98854e-05	1.68014e-05	2.05033e-05	2.52876e-05	1.74153e-05	9.54981e-05	5.72274e-05	0.000144412
596		0.00107601	0.00117137	0.00137502	0.00194949	0.00209869	0.000823362	0.00116104	0.00148858	0.00129274	0.00335468	0.00129284	0.00229846	0.00132213	0.00187723	0.00151594	0.00145747	0.00205139	0.00122684	0.000960227	0.00210298	0.00236674	0.00174011	0.00123206	0.00143622	0.007498	0.00210035	0.00123134	0.00127093	0.00212751	0.00180375	0.00226086	0.00218349	0.00142429	0.00264537	0.00120159	0.00111847	0.00113886	0.00165619	0.000974016	0.00103242	0.00172335	0.000775026	0.00167015	0.00224936	0.0016543	0.00131032	0.000913537	0.00192935
597	Ile-Thr	0.000117383	6.95544e-05	8.44172e-05	0.00034253	0.000158518	0.000305769	0.000257654	5.27765e-05	0.000139157	0.000213228	0.000321558	0.000153987	7.85963e-05	0.000152932	6.44037e-05	0.000146597	0.000162561	0.000102187	0.000125993	0.000243853	0.000132611	6.6235e-05	0.00043793	0.000160005	8.25861e-05	0.000166306	0.000198323	0.000330252	0.000127815	8.31945e-05	0.000118978	9.94632e-05	0.000162559	8.6854e-05	0.000133215	5.46545e-05	5.39383e-05	7.30335e-05	4.15129e-05	0.000121834	5.84923e-05	3.61303e-05	0.000119878	0.000166054	3.01384e-05	7.79105e-05	0.000426282	0.000183832
598	His-Val	2.10848e-05	2.71419e-06	4.57432e-05	5.94654e-06	1.78972e-05	5.60601e-06	2.49979e-05	2.45972e-05	1.3536e-05	3.78553e-06	9.53343e-06	5.31201e-06	2.15934e-05	1.84938e-05	1.86655e-05	3.43939e-05	4.20108e-06	1.47336e-05	2.53835e-05	2.47042e-05	3.22408e-05	5.52512e-05	1.10911e-05	3.99729e-05	1.18972e-05	3.41744e-06	2.9668e-05	3.38757e-06	7.98591e-06	5.58231e-06	2.88974e-05	1.87797e-05	7.78465e-06	2.06114e-05	2.84437e-05	2.12444e-05	2.57091e-05	3.38002e-05	2.5258e-05	3.04786e-05	1.14592e-05	2.70617e-05	5.04737e-05	2.69117e-05	7.52421e-05	1.46277e-05	4.62234e-05	3.95117e-05
599		0.000164179	0.000587511	0.00141763	0.0037997	0.000733403	0.000537734	0.00049481	0.000360548	0.00039612	0.000519141	0.000324586	0.000378622	0.000314812	0.000763906	0.000361857	0.00170062	0.00243829	0.000241217	0.00169467	0.00200704	0.000689168	0.000495997	0.000326855	0.000273178	0.000476609	0.00255886	0.000363846	4.92506e-05	0.00128625	0.000889388	0.000304371	0.000123968	0.000747948	0.00540021	0.000304652	0.000625985	0.000541931	0.000291992	0.00177965	4.10683e-05	0.000348957	0.00196938	0.00110601	0.000815929	0.00220685	0.000522692	0.0019676	0.000240211
600		2.47201e-05	8.18441e-05	0.000104265	3.82456e-05	2.6127e-05	5.86159e-05	3.66e-05	2.81549e-05	4.00926e-05	2.22398e-05	3.80927e-05	3.58148e-05	5.32024e-05	4.09028e-05	8.1937e-05	9.76864e-05	2.48371e-05	6.90265e-05	3.46576e-05	0.000237111	2.67664e-05	3.77918e-05	6.90322e-05	3.31076e-05	5.94371e-05	3.00883e-05	6.96141e-05	4.66387e-05	3.76024e-05	7.22381e-05	2.24568e-05	3.14587e-05	4.1803e-05	2.68652e-05	3.52218e-05	7.39651e-05	5.34979e-05	4.78703e-05	5.13065e-05	8.14752e-05	0.000294972	5.7152e-05	5.79642e-05	7.03316e-06	1.58495e-05	0.000209731	1.71238e-05	5.53778e-05
601		1.90725e-05	5.65141e-05	1.80021e-05	7.2384e-05	6.28922e-05	0.000218823	6.82178e-05	1.48847e-05	1.84578e-05	6.86438e-05	0.000113023	5.66494e-05	4.93095e-05	0.000147334	4.00179e-05	1.17268e-05	4.58602e-05	4.82405e-05	4.72721e-06	1.77423e-05	1.3088e-05	2.43056e-05	0.000129633	2.64809e-05	1.92435e-05	5.03233e-05	1.7732e-05	4.84158e-05	8.51111e-05	2.77237e-05	1.47096e-05	3.84588e-06	5.65177e-05	2.00403e-05	1.59202e-05	1.64324e-05	4.90099e-05	8.03866e-06	9.67117e-05	5.53003e-05	1.92271e-05	5.73947e-06	3.86398e-05	2.06124e-05	8.54055e-06	4.02256e-05	7.98664e-06	0.000108016
602		7.73673e-05	0.000131436	0.000124179	8.30397e-05	6.16002e-05	7.00039e-05	6.3985e-05	0.000121024	8.18937e-05	6.30369e-05	0.000141279	8.36511e-05	0.000118206	0.000105229	0.000127622	9.56986e-05	5.80213e-05	0.000101248	0.000110485	9.21026e-05	0.000115424	0.000106834	0.000102974	0.00010377	0.000109268	4.10916e-05	5.45368e-05	0.000145996	0.000115266	0.000141209	7.9746e-05	1.92103e-05	9.39861e-05	0.000104536	0.000106956	7.93473e-05	5.42132e-05	8.20686e-05	6.61762e-05	6.74128e-05	0.00011696	0.00011702	0.000121288	7.46658e-05	2.92882e-05	0.000147535	3.21478e-05	0.000116416
603		4.2983e-05	4.11214e-06	4.01897e-06	2.07593e-05	8.60655e-06	3.52302e-06	3.02547e-05	3.31571e-05	1.20591e-05	1.66214e-06	2.90274e-05	1.25806e-05	1.58073e-05	1.37665e-05	1.98586e-05	1.1942e-05	2.08417e-05	3.7185e-06	2.26254e-05	9.75099e-06	1.50749e-05	8.29821e-06	9.94707e-06	1.18004e-05	2.36203e-05	3.92992e-05	6.59912e-06	2.25496e-05	1.3559e-05	1.09999e-05	3.5585e-05	1.64283e-05	1.9134e-05	1.77112e-05	2.39172e-05	2.48454e-05	4.34104e-06	2.80404e-05	1.64985e-05	1.89327e-06	4.67654e-07	1.03638e-05	6.32937e-06	4.15732e-05	1.71439e-05	1.82803e-05	1.04508e-05	3.07759e-06
604		3.65032e-05	7.12066e-06	1.15027e-05	1.51651e-05	8.32579e-06	1.69464e-05	7.44292e-06	2.19881e-05	7.69577e-06	1.87359e-05	5.84665e-06	1.45976e-05	3.94865e-05	1.90147e-05	1.92338e-05	1.71727e-05	8.98669e-06	1.92914e-05	1.12737e-05	9.98646e-06	1.61895e-05	2.49423e-05	6.25383e-06	1.6087e-05	3.11401e-06	1.75809e-05	1.75445e-05	2.56523e-05	2.65742e-05	2.59093e-05	2.26573e-05	2.87933e-05	2.56755e-05	2.36969e-05	3.71055e-05	5.51129e-05	2.32835e-05	1.20994e-05	1.65174e-05	1.37192e-05	1.49037e-05	2.09143e-05	1.02816e-05	1.03599e-05	1.84459e-05	1.26044e-05	1.99516e-05	1.66331e-05
605	Theobromine	1.35099e-05	2.67849e-05	1.54602e-07	1.86278e-05	2.48922e-05	4.21842e-05	1.89469e-05	8.71768e-06	9.07895e-07	2.60473e-05	4.76393e-05	3.84346e-05	1.89841e-05	4.7729e-05	2.37746e-07	2.40311e-05	4.93579e-05	1.20229e-06	1.11191e-05	3.77627e-06	7.98635e-06	6.47481e-06	3.41149e-05	2.315e-06	2.61465e-05	2.27006e-05	1.18892e-05	3.10685e-05	9.97683e-05	7.43885e-06	8.08937e-06	1.40293e-05	2.63531e-05	1.71293e-05	3.88424e-06	3.81671e-06	2.61881e-05	3.70561e-05	7.46727e-05	2.89027e-05	1.44503e-05	1.14136e-05	2.14817e-05	2.8224e-05	1.31959e-05	3.11707e-08	1.93847e-05	9.83983e-06
606		0.00229179	0.00243882	0.00362975	0.0025365	0.00257577	0.00292374	0.0022716	0.00182053	0.00307445	0.00310417	0.00222448	0.00241185	0.00329209	0.00100471	0.00341869	0.00214305	0.00169314	0.00283594	0.00198674	0.0036192	0.00274214	0.00297189	0.00260013	0.00199089	0.00240108	0.00291807	0.00282625	0.00227713	0.00262277	0.00367089	0.00164417	0.00220511	0.00256675	0.00189678	0.00269284	0.00311989	0.00317048	0.00241181	0.00224218	0.00343474	0.00316641	0.00202001	0.00234952	0.000841709	0.0021077	0.00282907	0.00282731	0.00321783
607		1.50649e-05	1.30204e-05	6.11533e-05	8.75133e-06	1.73307e-05	2.90679e-05	1.45013e-05	0.000128609	1.11239e-05	2.03251e-05	3.82162e-05	1.05537e-05	1.27761e-05	4.30398e-05	2.44011e-05	3.22428e-05	3.17572e-06	1.30545e-05	8.57016e-06	2.29672e-05	2.38122e-05	4.10123e-05	2.48735e-05	7.50362e-05	9.15113e-06	1.86152e-05	1.64605e-05	9.12418e-06	2.19533e-05	9.94679e-06	4.0846e-05	3.02028e-05	1.21816e-05	1.90131e-05	2.46482e-05	1.48379e-05	1.63823e-05	1.2969e-05	1.22158e-05	1.24025e-05	1.41482e-05	2.50152e-05	5.92755e-06	3.18773e-05	5.61718e-05	1.89212e-05	2.23723e-05	8.95266e-06
608		0.000186966	0.000113136	0.000109334	0.000297501	0.000285765	0.000238898	0.000145935	0.0001411	8.26844e-05	0.000344679	0.000231857	0.000105425	0.000268998	0.000372611	7.04814e-05	0.000168944	0.000291857	0.000102826	0.000109448	0.00014745	0.00014585	0.000137815	0.000200437	6.77695e-05	0.000207413	0.000602485	0.000215261	0.000255453	0.000403937	0.000219736	0.000126448	0.000233338	0.00018098	0.000185527	0.000121431	7.55705e-05	0.000104472	0.000360112	0.000185824	0.000155206	0.000108766	4.50561e-05	0.000137038	0.000271931	0.000192213	4.71852e-05	0.000204436	0.000393985
609		0.000324062	0.000167982	3.72864e-06	2.74562e-05	1.59163e-05	1.49595e-05	9.2451e-05	0.00072842	7.89917e-05	3.10438e-06	0.000376478	6.00603e-05	2.82032e-05	0.000114892	5.73651e-05	1.63739e-05	0.000109881	2.22345e-05	0.000152083	2.77279e-05	2.19071e-05	7.35932e-05	0.000105138	0.000187142	3.47024e-05	8.94851e-05	2.60057e-05	9.16876e-05	0.000116465	3.49718e-05	0.000301839	0.000226105	0.000136681	9.56801e-05	0.000146163	0.000122103	3.66696e-05	0.000122812	0.000227104	1.01654e-05	1.35368e-05	7.76151e-05	5.99224e-05	0.000445118	0.000560313	8.74156e-06	4.18896e-05	9.86476e-06
610		1.8054e-05	1.45463e-05	2.39018e-05	2.29958e-05	1.94332e-05	1.28749e-05	2.5976e-05	3.39509e-05	1.88874e-05	2.0184e-05	1.36842e-05	1.39531e-05	3.36167e-05	9.83164e-06	7.66409e-06	9.21463e-05	2.63084e-05	5.16882e-06	9.96261e-06	3.24432e-05	1.44486e-05	3.81938e-05	3.10256e-05	9.56861e-06	1.48974e-05	1.49303e-05	2.82858e-05	2.49203e-05	1.12963e-05	1.27619e-05	8.28926e-06	2.63357e-05	2.2679e-05	8.89152e-06	1.19376e-05	6.34929e-06	1.15945e-05	1.35445e-05	1.56755e-05	2.88668e-05	1.2181e-05	2.83052e-05	1.86988e-05	8.40749e-06	3.63021e-05	4.63011e-06	1.55395e-05	3.22486e-05
611		6.09046e-06	0.000194115	0.000141512	1.05195e-05	2.78332e-05	2.29147e-05	3.21124e-06	5.57557e-06	1.02515e-05	6.54682e-05	1.09521e-05	1.5892e-05	0.00010717	5.91992e-05	7.18147e-05	1.5075e-05	6.6826e-06	5.25298e-05	3.82952e-05	0.000118384	7.22841e-05	3.85282e-05	1.31404e-05	2.26085e-05	9.71099e-06	7.44622e-06	3.08036e-05	1.71385e-05	1.91694e-05	2.97803e-05	4.12547e-06	1.2648e-05	3.59028e-05	5.23442e-05	4.81602e-05	3.28388e-05	0.000126361	1.58743e-06	5.78728e-06	4.09987e-05	3.37174e-05	5.51548e-05	3.02665e-05	2.4984e-06	2.20244e-07	1.17059e-05	9.52739e-06	4.89686e-05
612		2.08998e-06	2.43673e-05	1.57331e-05	1.44998e-06	5.11876e-05	2.1415e-06	1.86572e-05	1.19437e-05	2.68312e-06	5.8998e-06	3.53033e-05	4.51621e-05	2.04186e-05	9.67057e-06	3.48858e-05	2.09775e-05	1.16222e-05	1.98851e-05	5.31557e-05	3.00061e-06	2.22965e-05	1.66881e-05	6.27629e-05	5.46951e-05	3.09021e-05	3.12539e-06	1.08897e-05	7.81151e-06	4.70418e-05	1.01743e-05	2.44732e-05	2.36772e-05	4.09869e-05	0.000301915	6.39651e-06	6.38004e-05	5.96094e-05	2.52781e-05	5.79153e-05	8.21574e-05	3.15134e-05	6.65302e-05	0.000229365	1.38661e-05	3.46668e-05	7.89998e-06	3.43581e-05	1.55444e-06
613	3-methylcytidine	0.000169726	0.000216444	0.000425989	0.000358187	0.000611464	0.000409399	0.000307805	0.000287589	0.000489003	0.000690458	0.000347318	0.000293932	0.000303153	0.000620644	0.000748905	0.000311756	0.000690685	0.000300118	0.00046512	0.000465355	0.000735156	0.00052605	0.000264415	0.000250569	0.000479302	0.00076783	0.000235747	0.000203072	0.000918082	0.000419957	0.000245427	0.000360079	0.000254025	0.000355155	0.000482857	0.000337118	0.000267776	0.000205707	0.000110757	0.000218705	0.000192592	0.000655623	0.000206972	0.000362096	0.000329911	0.000447711	0.000325758	0.000293874
614	Glycerophosphocholine	6.54279e-05	5.25569e-05	0.000115391	3.58011e-05	8.58709e-05	4.12434e-05	6.064e-05	0.000115699	7.90913e-05	3.94425e-05	4.01727e-05	5.60576e-05	5.55122e-05	6.98655e-05	0.000174481	0.000181233	9.61713e-05	2.13049e-05	3.8214e-05	4.94801e-05	0.00020355	0.000106064	6.37939e-05	0.00015201	5.71408e-05	7.31316e-05	7.12762e-05	5.5602e-05	9.33759e-05	6.74705e-05	5.24036e-05	0.000189869	8.18353e-05	0.000116914	8.00197e-05	7.79239e-05	4.08985e-05	0.000132288	0.000101807	4.85136e-05	5.15032e-05	0.000205336	0.000118352	6.88741e-05	0.000244197	5.63792e-05	0.000148107	6.2734e-05
615		1.33156e-05	2.24055e-05	3.50669e-05	1.28432e-05	2.17833e-05	5.00104e-05	2.45978e-05	3.57731e-05	4.0939e-05	2.96699e-05	1.12011e-05	4.19507e-05	1.71825e-05	5.78728e-05	3.34075e-05	1.92622e-05	1.54588e-05	2.75984e-05	2.92965e-05	3.31713e-05	2.11572e-05	6.71276e-05	2.03953e-05	2.00615e-05	9.52484e-06	1.43304e-05	1.09991e-05	1.9447e-05	3.01688e-05	1.91146e-05	7.60362e-06	3.53865e-05	3.5779e-05	1.82989e-05	8.34636e-05	3.35079e-05	2.66432e-05	4.10009e-05	2.53701e-05	2.83602e-05	2.98142e-05	2.57009e-05	1.56966e-06	5.21698e-05	3.13785e-05	4.45781e-05	2.77576e-05	7.13643e-06
616	2'-O-methylcytidine	0.000376168	0.000283532	0.000436394	0.000543943	0.000339543	0.000435266	0.000439487	0.00026556	0.000361787	0.000474037	0.000297796	0.000259063	0.000498824	0.000417304	0.000366033	0.000607803	0.000347603	0.000220509	0.00033702	0.00041016	0.000537774	0.000327374	0.000380903	0.000231237	0.000532551	0.000531412	0.000293289	0.000313916	0.000425891	0.000316198	0.000278391	0.000414134	0.000435717	0.000497949	0.000273627	0.000319515	0.000245855	0.000554291	0.000361552	0.000426502	0.000282923	0.000646907	0.000492274	0.000301581	0.000467258	0.00035229	0.00043875	0.000308249
617	Purine	0.000348356	0.000304828	0.000487525	0.000327298	0.000353426	0.000366497	0.000326437	0.000274844	0.000373319	0.000407889	0.000411677	0.000307268	0.000424416	0.000128718	0.000452783	0.00029085	0.000233305	0.0003628	0.000300516	0.000496877	0.000396106	0.000396535	0.000327541	0.000249067	0.000330507	0.000391344	0.00040211	0.000427407	0.000359271	0.000541587	0.000301525	0.000300431	0.00037125	0.000270817	0.000338854	0.000453389	0.000474019	0.000331659	0.000326474	0.000439314	0.000384747	0.000251941	0.000309934	0.000118581	0.000279714	0.000350171	0.000414557	0.000398992
618		0.000111717	2.12519e-05	1.91227e-05	2.01354e-05	2.81718e-05	0.000177587	7.90389e-05	7.33251e-05	2.1699e-05	5.53044e-05	0.000106155	6.94783e-05	4.23795e-05	0.00011187	2.91692e-05	8.24465e-05	9.54375e-05	5.43551e-05	7.50545e-05	4.21201e-05	4.85022e-05	4.38441e-05	3.48694e-05	5.54682e-05	6.49206e-05	3.31977e-05	6.45663e-05	6.90975e-05	5.67987e-05	4.28719e-05	9.3655e-05	9.20982e-05	7.56208e-05	7.77293e-05	4.41006e-05	6.57997e-05	4.08736e-05	4.84816e-05	5.88188e-05	4.41051e-05	4.66806e-05	4.4587e-05	3.7225e-05	2.87782e-05	3.48227e-05	2.09344e-05	6.00292e-05	2.29078e-05
619	Ribothymidine	9.41319e-05	3.20259e-05	0.000667421	1.55391e-05	0.000130768	3.70138e-05	5.4135e-05	8.45596e-05	0.00274853	1.20264e-05	0.00013253	3.72711e-05	3.00529e-05	8.55293e-06	0.000396077	6.3238e-05	4.47531e-05	0.000303275	0.000375263	0.000215073	0.000402958	0.000525165	0.000153012	0.000551258	0.000111889	3.19699e-05	0.000640823	7.34726e-05	3.53647e-05	9.87007e-06	0.000236871	0.00025568	5.93537e-05	6.56404e-05	0.000642029	0.000510302	0.00036506	6.48181e-05	3.14259e-05	0.000189083	5.82685e-05	0.000115043	7.67712e-05	0.000102234	7.16717e-05	0.000709413	8.2401e-05	1.28415e-05
620		2.00909e-05	2.55673e-05	7.31138e-05	4.06886e-05	7.56357e-05	5.05741e-05	3.9786e-05	3.3337e-05	6.89928e-05	7.48544e-05	3.94117e-05	3.75122e-05	3.92888e-05	6.73209e-05	9.04615e-05	6.51933e-05	7.52723e-05	4.06728e-05	6.05389e-05	5.7453e-05	8.27361e-05	7.24565e-05	3.30447e-05	3.65778e-05	5.55691e-05	8.56081e-05	4.84498e-05	2.81706e-05	0.000104225	2.49012e-05	2.8996e-05	4.4908e-05	3.2285e-05	2.85213e-05	6.10345e-05	4.48355e-05	2.27979e-05	2.3401e-05	1.29271e-05	2.77541e-05	2.17938e-05	7.16024e-05	2.43984e-05	4.09105e-05	3.90132e-05	5.62767e-05	3.80658e-05	3.49814e-05
621	Ala-Lys	0.000513425	0.000370227	0.000199375	0.000260062	0.00037608	0.000454599	0.000596234	0.000149764	0.000440474	0.000511617	0.000624099	0.000225827	0.000160209	0.000469922	0.000258448	0.000468236	0.000471073	0.000482095	0.000417506	0.000283041	0.000288363	0.000538688	0.000748862	0.000397596	0.00049457	0.00072221	0.000387479	0.000561628	0.000255679	0.000468076	0.000325518	0.000392471	0.000642125	0.000354926	0.000327011	0.000677993	0.00038915	0.000400226	5.02036e-05	0.000169503	0.000689509	0.00081814	0.000563452	0.00111616	0.000287063	0.000231864	0.000305627	0.000455576
622	Lys-Leu	4.45265e-06	2.29068e-06	3.89154e-06	2.3727e-07	2.25148e-08	4.63255e-07	1.43012e-06	8.65981e-06	1.32904e-06	2.68971e-08	4.16219e-06	2.45328e-07	4.19069e-07	7.99716e-07	7.52277e-07	1.1546e-06	1.13451e-06	5.28002e-07	2.03533e-06	1.09047e-06	4.66204e-07	9.7087e-07	1.50526e-06	2.63646e-06	2.37127e-08	8.187e-07	3.17494e-07	8.26774e-07	6.31215e-07	1.19121e-07	3.62217e-06	2.52347e-06	1.46276e-06	1.40346e-06	2.35271e-06	2.00117e-06	5.61129e-07	1.17752e-06	3.36315e-06	2.6608e-08	1.87337e-07	7.62165e-07	2.33711e-08	5.75573e-06	7.63547e-06	3.11707e-08	7.9344e-07	2.78394e-07
623		3.8576e-05	1.94626e-05	1.46785e-05	0.000360576	4.42716e-05	4.77634e-05	1.87973e-05	2.73518e-05	5.86041e-05	3.05627e-05	0.000858662	3.53804e-05	3.13331e-05	7.51971e-05	1.30519e-05	3.07302e-05	2.15682e-05	4.59937e-05	0.000291322	2.60171e-05	7.4171e-05	1.87381e-05	1.97262e-05	0.000115508	9.47715e-05	2.38829e-05	2.70067e-05	3.47485e-05	2.88577e-05	1.2429e-05	4.06419e-05	2.99276e-05	3.75138e-05	6.07484e-05	1.69148e-05	0.000140196	0.000838699	6.45857e-06	9.03347e-05	9.20903e-05	3.8796e-05	3.05339e-05	0.000370029	0.000267633	7.80619e-06	6.98052e-05	2.04446e-05	1.26527e-05
624		0.0072217	0.0103218	0.00194533	0.00409485	0.00218522	0.00716107	0.00446838	0.00488917	0.000846522	0.00260725	0.0076859	0.00593576	0.00239669	0.00260035	0.00211283	0.00323912	0.00506469	0.00394802	0.00702241	0.00401487	0.00318533	0.00349833	0.00457459	0.0023748	0.00512743	0.00465783	0.00779522	0.00704831	0.00357045	0.00288708	0.00339562	0.00338047	0.00475281	0.0036243	0.00268302	0.00701951	0.0044363	0.00457477	0.00648389	0.000383864	0.0011027	0.00168446	0.00336426	0.0041023	0.0046694	0.000667489	0.00212898	0.00318778
625	Ile-Lys	0.000941696	0.00174361	0.000671928	0.00234629	0.0013641	0.00143811	0.00171526	0.00214035	0.00107013	0.00368555	0.00154842	0.00180568	0.00103783	0.000710362	0.000586949	0.00126372	0.00206949	0.0010564	0.00119873	0.00122313	0.000898622	0.00118826	0.000933719	0.000951018	0.0014244	0.00204528	0.00528226	0.00189568	0.000455274	0.00186867	0.00101085	0.00205955	0.00151346	0.000979093	0.000994103	0.000494793	0.000452832	0.000572085	0.000574293	0.00135517	0.00122539	0.000879678	0.00118697	0.000639593	0.000853521	0.0006086	0.00127584	0.000940753
626		1.81336e-05	1.98386e-05	4.05635e-05	2.16301e-05	4.25416e-05	1.81573e-05	2.16891e-05	1.0254e-05	3.28226e-05	2.04793e-05	3.01393e-05	1.7397e-05	2.70666e-05	2.16137e-05	3.38396e-05	1.92751e-05	1.80905e-05	2.85128e-05	3.02194e-05	1.78604e-05	9.89616e-06	1.98306e-05	3.03841e-05	2.001e-05	2.09361e-05	2.1523e-05	2.61978e-05	1.73477e-05	1.78113e-05	2.23156e-05	7.9916e-06	2.40559e-05	2.15139e-05	1.64225e-05	3.6324e-05	1.95934e-05	2.63023e-05	1.92477e-05	1.80043e-05	4.83754e-05	2.64413e-05	1.0208e-05	4.17548e-05	1.71367e-05	1.03336e-05	4.854e-05	2.0959e-05	1.99414e-05
627	Pentadecanoic Acid	5.07966e-05	6.20616e-05	7.50477e-05	5.04411e-05	4.52555e-05	3.72951e-05	4.38465e-05	4.18e-05	6.6589e-05	2.30925e-05	6.58812e-05	6.34046e-05	6.46691e-05	6.44251e-05	6.37198e-05	4.87616e-05	6.13306e-05	6.3807e-05	5.58258e-05	7.1159e-05	7.34445e-05	6.34258e-05	5.32998e-05	5.14948e-05	4.36876e-05	5.3935e-05	6.31594e-05	6.10264e-05	7.16941e-05	8.33179e-05	4.89137e-05	5.05591e-05	5.67061e-05	4.54405e-05	5.66133e-05	6.13219e-05	7.35813e-05	5.6485e-05	6.91486e-05	3.23196e-05	3.77622e-05	6.88294e-05	3.49402e-05	3.61124e-05	8.50409e-05	4.86945e-05	6.89707e-05	7.61188e-05
628	alpha-D-Glucose 1-phosphate	2.7312e-05	1.29611e-05	1.57423e-05	3.43425e-05	1.05781e-05	1.3772e-05	1.37259e-05	7.47425e-06	8.29025e-06	1.53455e-05	1.35025e-05	1.19951e-05	1.16577e-05	1.31458e-05	3.79368e-06	1.03189e-05	1.1456e-05	1.56168e-05	7.37231e-06	1.25445e-05	2.02061e-05	2.01116e-05	1.12861e-05	6.34845e-06	8.54255e-06	1.42052e-05	8.54568e-06	1.6852e-05	1.77646e-05	1.25154e-05	2.86429e-06	1.10543e-05	8.35837e-06	1.56136e-05	6.92791e-06	2.82104e-05	1.01285e-05	8.98855e-06	1.71286e-05	6.82166e-06	7.82049e-06	6.0253e-06	2.26456e-05	1.303e-05	1.10059e-05	9.4614e-06	1.91609e-05	1.71537e-05
629	Glu-Met	1.60252e-05	4.02568e-05	1.50911e-05	1.73993e-05	3.01121e-05	2.25253e-05	1.54165e-05	1.82952e-05	2.69961e-05	7.41427e-06	1.38856e-05	1.2674e-05	1.17489e-05	4.61669e-06	3.67914e-05	2.11773e-05	7.95625e-05	3.10026e-05	8.36647e-06	3.85565e-05	4.87937e-05	1.70638e-05	2.61584e-05	8.403e-06	1.54214e-05	1.76645e-05	1.02208e-05	9.44355e-06	8.21851e-06	1.38206e-05	2.32707e-05	2.08226e-05	6.05704e-06	4.18256e-05	1.82736e-05	9.50153e-06	6.00746e-06	9.10593e-06	2.44742e-08	1.03962e-05	1.09543e-05	8.07279e-06	9.82352e-05	7.08361e-06	7.62819e-06	4.86355e-05	3.281e-06	2.2034e-05
630	Gln-Asn	0.000500117	0.000217263	0.000201606	0.00020136	0.000471045	0.000276185	0.000645465	0.000459497	0.000296615	0.000492769	0.00036788	0.000424097	0.000232276	0.000393502	0.000204404	0.000290838	0.000415588	0.000285812	0.000414666	0.000393895	0.000322687	0.000283761	0.000284549	0.000335908	0.000272813	0.00039842	0.00033111	0.00043359	0.000564635	0.000192852	0.000328265	0.000382784	0.000395827	0.000423296	0.00128847	0.000416777	0.00033974	0.000306536	0.000433128	0.000453585	0.000275248	0.000474254	0.000260454	0.000483381	0.000725006	0.000266971	0.000252566	0.000404205
631		3.65776e-05	6.37876e-05	0.000176707	0.000163781	0.000147396	0.000221538	7.7349e-05	1.81989e-05	5.86241e-05	0.00013319	8.76783e-05	7.97522e-05	8.05343e-05	3.58879e-05	5.09405e-05	9.83631e-05	9.09746e-05	2.7814e-05	5.84743e-05	0.000108328	8.81623e-05	4.17588e-05	0.000655762	0.000194215	9.66829e-05	6.69151e-05	0.000253862	4.56718e-05	6.22125e-05	2.2908e-05	7.48047e-05	3.82463e-05	6.76175e-05	9.05242e-05	2.03983e-05	4.09027e-05	4.38218e-05	4.30269e-05	0.000102373	0.000145218	0.000276744	0.000173257	0.000165575	4.51303e-05	5.99486e-05	0.0002105	0.000118028	0.000121766
632		2.06e-05	6.87882e-05	0.000281163	8.99034e-05	9.86302e-05	0.000201337	7.33934e-05	1.07532e-05	7.83347e-05	4.6464e-05	3.34858e-05	5.87105e-05	8.89784e-05	2.43606e-05	4.29608e-05	5.08664e-05	3.44511e-05	5.59903e-05	3.03287e-05	0.000115111	3.28424e-05	2.56813e-05	0.000540771	0.000161683	3.76982e-05	2.48033e-05	0.000234614	2.42553e-05	2.0476e-05	2.49748e-05	3.82484e-05	1.92683e-05	4.00867e-05	3.97419e-05	2.19263e-05	2.90606e-05	4.45089e-05	0.000111101	4.70885e-05	0.000218372	0.000323227	5.71417e-05	0.000103202	1.37497e-05	6.39467e-05	0.000399103	5.51545e-05	0.000122843
633		0.001103	0.00010652	0.000277726	0.000262071	0.000472418	0.000121363	0.000330309	0.000528994	0.000170232	0.000795089	0.000951697	0.000861482	0.00118884	0.000181578	0.000101596	0.000715048	0.000103757	0.000104692	0.000331143	0.000615192	0.000155632	0.000341396	0.000274429	0.000141186	0.000471391	0.000197158	0.00110563	0.000140135	0.000237024	0.000130093	0.000239583	8.27216e-05	0.000625955	0.00020666	0.000312182	0.000265888	0.000190599	0.000720229	0.000146288	0.000317816	0.00010254	0.000377919	3.3699e-05	0.000465097	0.000246981	0.000144617	0.000263029	0.000699481
634		0.0042244	0.00232309	0.00182668	0.00091696	0.00597826	0.00331395	0.00239217	0.00082322	0.00178814	0.00299687	0.00157411	0.00437139	0.00219121	0.00429418	0.00353729	0.00346884	0.00204298	0.00285087	0.0029379	0.00072947	0.00158144	0.00204466	0.00144607	0.00158579	0.00384746	0.00419007	0.00109923	0.00262429	0.00176712	0.0029188	0.000902458	0.00233053	0.00131924	0.00099217	0.00098735	0.000833159	0.00102764	0.00213191	0.00234797	0.00444733	0.000999421	0.00127016	0.0040184	0.00197106	0.0022177	0.0030738	0.00408779	0.00244928
635	Ropinirole	1.748e-05	3.80567e-05	2.61056e-06	1.59614e-05	7.41419e-06	1.70613e-05	4.32278e-05	1.9576e-05	2.08987e-06	2.77427e-05	9.04641e-06	5.12881e-05	6.53874e-06	9.15823e-06	1.32681e-06	2.46836e-05	1.42039e-05	2.56338e-06	9.26357e-06	9.99742e-06	9.80758e-06	1.67004e-05	1.01911e-05	5.07134e-06	1.71676e-05	1.64249e-05	1.83601e-05	1.37193e-05	3.49448e-05	8.06516e-06	9.95492e-06	1.3628e-05	7.05831e-06	4.97437e-05	9.43246e-06	1.68134e-05	5.46424e-06	6.06003e-06	9.97063e-06	1.07174e-05	7.69476e-06	1.57683e-05	8.96372e-06	5.27639e-06	1.73126e-05	3.1262e-06	1.75874e-05	1.22252e-05
636		0.000442258	0.000318592	0.000237569	0.000434876	0.000508137	0.000338354	0.000390094	0.000350519	0.000253341	0.00051047	0.000351918	0.000351514	0.000344325	0.000419079	0.000291574	0.000359965	0.000431985	0.000311651	0.000352154	0.000312663	0.000346874	0.000402509	0.000407939	0.000287177	0.000289807	0.000529481	0.000313978	0.000351632	0.000408148	0.000272619	0.00029043	0.000240155	0.000386936	0.000396392	0.000354858	0.00045489	0.000287612	0.000397808	0.000430291	0.000298949	0.000262392	0.000280688	0.000251657	0.000521596	0.000405642	0.000207682	0.000403076	0.000339308
637	DL-Vanillylmandelic acid	3.66504e-06	1.86519e-06	1.51692e-05	1.21907e-07	1.64624e-06	1.37381e-05	1.93856e-06	3.49901e-06	3.40685e-06	7.15899e-06	9.65039e-07	2.38461e-06	9.82088e-07	1.21156e-05	4.62805e-06	4.0413e-06	2.14769e-06	1.08218e-06	3.40684e-06	7.56432e-06	5.05825e-06	2.43342e-05	2.51414e-06	1.4227e-07	2.30539e-07	1.06617e-07	1.39665e-07	8.23252e-07	7.56784e-06	3.02902e-06	5.99941e-07	1.92572e-06	3.26645e-06	2.10075e-08	6.42619e-06	1.59077e-06	1.20404e-07	2.15703e-06	1.97451e-06	2.54181e-06	1.09019e-05	7.46141e-06	8.90341e-06	1.24179e-05	7.2539e-06	4.49012e-06	6.39372e-06	2.67961e-08
638	Pseudouridine	6.84768e-06	7.21535e-06	1.39451e-05	4.5963e-06	8.15701e-06	3.2301e-06	4.99868e-05	4.11707e-06	8.60673e-06	6.47651e-06	2.3694e-05	4.64007e-06	1.61062e-06	4.60551e-06	8.2849e-06	5.89747e-06	7.67027e-06	5.39783e-06	8.99313e-06	7.65673e-06	1.69512e-05	5.04822e-06	9.13452e-06	8.70735e-06	4.30993e-06	5.18945e-06	5.48104e-06	3.53317e-06	1.02446e-05	3.79279e-06	2.712e-06	3.15411e-06	2.82199e-06	1.16528e-05	5.85008e-06	1.88673e-05	9.97639e-06	6.43359e-06	2.56656e-06	2.95239e-06	0.000137655	2.19419e-08	4.48688e-06	8.24394e-06	1.09208e-06	4.95437e-06	7.15324e-06	2.58959e-06
639	Phe-Asn	8.24555e-06	6.63988e-06	4.40824e-06	3.88564e-06	8.38488e-06	9.49702e-06	1.75288e-05	7.72363e-06	3.00916e-06	9.99152e-06	6.8376e-06	9.21206e-06	9.00805e-06	1.06583e-05	6.96147e-06	1.26995e-05	5.26908e-06	2.12869e-06	6.91613e-06	4.17612e-06	6.52383e-06	3.33205e-06	6.91666e-06	1.01377e-05	1.00861e-05	5.84541e-06	3.46239e-06	1.01195e-05	3.08512e-06	4.28328e-06	6.40639e-06	9.53962e-06	3.61084e-06	5.49076e-06	4.85711e-06	6.32753e-06	3.02564e-06	1.26176e-05	2.44742e-08	1.28507e-05	5.39888e-06	7.08907e-06	4.2226e-06	2.9937e-06	7.57621e-06	7.62114e-06	3.28564e-06	6.14426e-06
640		0.00155143	0.000960849	0.00144072	0.000600818	0.00108302	0.000790544	0.000781682	0.0018967	0.00162422	0.000820063	0.000743519	0.000634544	0.00120146	0.00156517	0.00332432	0.00150621	0.00155793	0.00111471	0.000738673	0.00174109	0.00159186	0.00259206	0.00100392	0.00312498	0.000905637	0.000751531	0.00111503	0.00181474	0.00146043	0.0015116	0.00221772	0.0030611	0.00147802	0.00147562	0.00121026	0.00059706	0.000983289	0.00290642	0.00120664	0.000751935	0.00107411	0.00195597	0.00115238	0.000799912	0.00243074	0.00138637	0.00141208	0.00105445
641		0.00127625	0.000336482	0.00295547	0.000505182	0.00128875	0.000939333	0.00216379	0.00139504	0.00148572	0.000775039	0.00179207	0.000611614	0.00362306	0.000891804	0.00145996	0.00279324	0.000580761	0.00258162	0.00134228	0.00170139	0.00138868	0.00319253	0.00252429	0.00295217	0.000628929	0.000127531	0.00286807	0.00191413	0.000286379	0.00139338	0.00290989	0.00222802	0.00229911	0.00127919	0.00413412	0.00109325	0.00123474	0.00114145	0.00138082	0.00242401	0.000998068	0.00121413	0.000883416	0.00320452	0.00282734	0.00205506	0.00287819	0.000918888
642		2.58108e-05	0.00133817	0.00104924	0.000157867	0.000463521	0.000710535	0.000264886	0.00159087	0.000180755	0.00051749	0.00133803	0.000497899	0.000567744	0.00194341	9.86277e-06	0.000275312	0.00079446	6.14681e-05	0.000370997	3.49855e-05	0.000239646	1.65045e-05	0.000883851	0.000195282	0.00140297	4.47604e-06	6.8996e-05	0.00068264	0.000483727	0.000612305	0.000188627	7.49134e-05	0.000406771	3.00369e-05	0.00142162	0.000274177	0.000387714	5.98506e-05	0.000292061	0.00185648	0.000417514	0.000733219	0.0018955	4.48945e-06	1.1241e-05	0.000185701	1.20781e-05	0.00010576
643		0.0001424	0.000101766	0.000158433	0.000290381	0.000169572	8.8549e-05	0.000133119	8.3854e-05	0.000134921	0.000115961	0.000165174	0.000112017	0.000216597	4.2364e-05	0.000116861	0.00012207	0.00017752	0.000137516	9.94958e-05	0.000138327	0.000159608	0.000210139	0.000163202	0.000155829	5.54953e-05	0.000314058	0.000199853	9.4628e-05	0.000181187	0.000170608	0.0002542	0.000176437	0.000164514	9.64909e-05	6.38485e-05	6.93194e-05	0.000152851	9.57321e-05	0.00015225	0.000151061	0.00019573	0.000131409	0.000230279	0.000154169	0.000255633	0.000135868	0.000173905	0.000160449
644		0.00013937	6.94583e-05	6.89548e-05	0.000136782	0.000140508	9.33489e-05	0.000168605	0.00011522	4.75889e-05	0.000130411	0.000190066	9.70336e-05	8.63215e-05	7.41379e-05	5.27087e-05	0.000169174	0.000146119	4.02339e-05	0.000151564	0.000111228	0.00020369	7.798e-05	9.77731e-05	0.000137088	0.000158784	0.000250474	0.000124854	0.000129861	0.000228841	6.93514e-05	0.000202316	0.000180108	8.57612e-05	0.000134007	9.84321e-05	0.000250065	6.72172e-05	0.000257884	0.000194466	0.000102987	3.26113e-05	0.000247029	5.17484e-05	0.000205248	0.000261129	3.0694e-05	9.71215e-05	6.25289e-05
645	Phe-Asp	0.000209653	0.000289551	0.000471572	0.000173589	0.000190008	0.000643671	0.000502049	0.000206414	0.000195684	0.000177728	0.000367547	0.000162272	0.000588111	0.000364038	0.000215256	0.000439148	0.00244224	0.00022089	0.000418612	0.00022664	0.000186885	0.000206943	0.000322465	0.000244281	0.000503051	0.000152093	0.000359226	0.000639427	0.000230689	0.000149688	0.000332258	0.000504217	0.000202478	0.000151109	0.00043176	0.000350636	0.000264764	5.95805e-05	3.09533e-05	0.000241924	0.000132537	0.000435997	0.000121922	0.000116271	0.000166788	0.000162526	1.31241e-05	0.000206258
646	Phe-Pro	0.00036288	0.000204423	0.000255185	0.000164753	0.000283428	0.000381274	0.000426735	0.000433731	0.000127816	0.000319926	0.000474744	0.000567772	0.000878475	0.000404462	0.000229508	0.000574421	0.000333224	0.000170754	0.000207039	0.00044576	0.000264852	0.000190711	0.000332032	0.00021764	0.000355432	0.000227147	0.000201799	0.00102937	0.000251883	0.000284457	0.000306515	0.000394024	0.000221984	0.000266602	0.000360241	0.000311137	7.7786e-05	0.000400722	4.65774e-06	0.00050754	0.000200624	0.000687301	0.00020429	0.000224011	0.00058669	0.00021186	0.000277772	0.000221213
647		6.59909e-06	0.00022412	0.00012705	2.24666e-08	1.61827e-05	5.9755e-07	1.12506e-05	3.11601e-06	0.000224555	4.24233e-07	3.01528e-05	2.38675e-08	7.09407e-06	2.88586e-08	0.000644313	2.51875e-07	8.03615e-06	7.1123e-05	2.52987e-05	2.61013e-08	5.40533e-06	1.6061e-05	3.86708e-06	1.69705e-05	3.72771e-05	1.78694e-06	1.84289e-05	4.66449e-06	1.77503e-05	2.53252e-08	4.64513e-06	9.1977e-06	4.80871e-06	3.73323e-05	3.99582e-05	2.77223e-05	5.55721e-06	2.50264e-08	1.69055e-05	3.28519e-06	2.83397e-08	7.88451e-05	5.46506e-06	2.76831e-06	2.69773e-06	6.25102e-05	7.61767e-07	2.67961e-08
648		7.24639e-05	2.24861e-05	2.73086e-08	1.85642e-05	3.61846e-06	2.83301e-08	1.07801e-05	6.83272e-05	4.98704e-06	2.98871e-07	5.32963e-05	2.28293e-06	4.01561e-05	2.0807e-05	1.88701e-06	3.07468e-05	4.65047e-05	7.89666e-06	2.53453e-05	4.11179e-06	4.31655e-05	1.46004e-06	1.15902e-06	9.4662e-06	3.78809e-05	3.37291e-05	1.5417e-05	5.71157e-05	5.87821e-05	1.91921e-05	7.63471e-05	8.41811e-05	2.16029e-05	7.73651e-05	2.20083e-06	3.54017e-05	3.80029e-05	3.53987e-05	5.02541e-05	2.6608e-08	2.83397e-08	2.67845e-05	3.94629e-06	4.82575e-05	6.70708e-05	3.11707e-08	6.96805e-05	2.67961e-08
649		0.000959044	0.000349887	0.00128018	0.00104806	0.000789884	0.000564945	0.000784312	0.000831108	0.000665056	0.00163004	0.000451929	0.000650804	0.000699375	0.00131003	0.000749727	0.000543921	0.00155221	0.000556674	0.0005439	0.00183541	0.000808312	0.000467843	0.00103325	0.00118133	0.000523085	0.000710667	0.00160115	0.000628033	0.0024293	0.000526328	0.00069111	0.00124294	0.00073186	0.000525997	0.000420007	0.000583889	0.000614797	0.00191993	0.0013943	0.000721146	0.000887779	0.000476671	0.00207426	0.000652055	0.00141378	0.000681761	0.000780511	0.000878751
650		2.49198e-05	8.36801e-05	3.01901e-05	4.66336e-05	8.13986e-05	6.45591e-05	1.97292e-05	5.94121e-05	1.49891e-05	0.000142207	2.60184e-05	3.82184e-05	6.42676e-06	6.40323e-05	3.26441e-05	7.76979e-05	5.11193e-05	1.21559e-05	3.90491e-05	4.03351e-05	3.48329e-05	1.11762e-05	2.61765e-05	4.87719e-05	1.18172e-05	0.000123115	2.36601e-05	4.18819e-05	7.31641e-05	5.72932e-05	2.47315e-05	3.00759e-05	2.24664e-05	4.14197e-05	4.25948e-05	2.42116e-05	1.7804e-05	3.3743e-06	1.36987e-05	4.40409e-05	2.17602e-05	3.02695e-05	2.36608e-05	1.40669e-05	3.07989e-05	1.44777e-05	1.99254e-05	6.47078e-05
651		3.93571e-05	1.5241e-05	2.46367e-05	3.2971e-05	1.03992e-05	6.68525e-06	1.68657e-05	7.29982e-05	1.01702e-05	1.91636e-05	6.1113e-06	2.21391e-05	3.48353e-05	1.18472e-05	1.71394e-05	7.57051e-05	1.31687e-05	8.61567e-06	1.0068e-05	6.81987e-05	7.15146e-05	4.35788e-05	1.61915e-05	6.56274e-05	1.5823e-05	3.55673e-05	1.19307e-05	1.4203e-05	3.64052e-05	4.49715e-05	4.82575e-05	3.78759e-05	1.94712e-05	3.22521e-05	1.476e-05	1.32732e-05	1.01983e-05	7.84398e-05	0.000190689	1.0643e-05	3.66336e-05	4.50141e-05	3.44738e-05	3.81308e-05	3.40671e-05	8.30299e-06	5.55121e-05	3.1778e-05
652		9.80801e-05	0.000116624	7.66522e-05	9.44467e-05	0.000219211	0.000330501	0.000134051	7.74123e-05	8.64757e-05	0.000171197	0.000147334	0.000126916	6.49423e-05	0.000125769	5.56678e-05	0.000153753	0.000160513	7.5322e-05	0.000200802	2.06919e-05	0.000109299	0.000132333	0.000284231	8.28531e-05	0.000216986	0.000123947	0.00022794	0.000106647	0.000130308	6.64341e-05	0.000142229	8.96042e-05	0.000128702	9.2163e-05	0.000137587	0.000137469	0.000100513	0.000135895	0.000121789	0.00016914	4.58466e-05	6.45765e-05	0.000176341	9.95049e-05	0.000177553	2.66003e-05	5.24664e-05	6.17517e-05
653	Gly-Glu	1.76669e-05	9.70476e-06	8.16561e-06	1.65727e-05	8.10208e-06	2.39022e-05	1.32134e-05	6.10879e-06	1.64744e-05	1.94682e-05	8.27523e-06	2.12875e-05	1.01649e-05	9.26761e-06	1.10065e-05	2.05321e-05	7.07064e-06	1.31834e-05	7.94752e-06	9.9505e-06	1.46039e-05	1.2807e-05	8.66805e-06	1.01233e-05	4.03639e-06	8.54988e-06	1.18711e-05	1.26276e-05	1.6664e-05	1.23768e-05	9.9689e-06	1.54812e-05	9.18887e-06	9.58974e-06	1.00153e-05	2.02885e-05	1.35916e-05	1.31143e-05	1.23388e-05	3.22715e-05	1.13919e-05	1.69314e-05	2.09433e-05	8.58709e-05	5.85328e-06	1.49461e-05	6.42128e-06	1.50827e-05
654	Phe-Val	5.07365e-07	4.3799e-06	3.2982e-06	2.12848e-06	1.80992e-06	7.96464e-06	1.08787e-06	1.8492e-06	1.31849e-06	1.9192e-06	2.17007e-06	3.63267e-06	6.47067e-06	4.17938e-06	1.29716e-06	1.91495e-06	2.90096e-06	2.48658e-06	5.95962e-06	2.00987e-06	3.08364e-06	1.93278e-06	2.44073e-06	2.3712e-06	5.42196e-06	1.28328e-06	3.69813e-06	5.08e-06	1.63272e-06	4.86949e-07	7.16426e-06	3.687e-06	2.70238e-06	2.67082e-06	7.99148e-06	3.83963e-06	2.53319e-06	1.09231e-05	5.64907e-06	5.70594e-06	2.85796e-06	4.54732e-06	9.47081e-06	2.68509e-08	3.51923e-06	4.3614e-06	4.13076e-06	1.13858e-05
655	Pyridoxamine 5'-phosphate	6.25403e-05	2.74401e-05	8.34843e-05	6.16605e-05	4.65095e-05	0.000191726	4.49542e-05	4.79629e-05	3.99946e-05	4.44314e-05	4.12589e-05	3.78771e-05	7.83334e-05	5.50756e-05	3.75609e-05	0.000212245	2.25706e-05	6.44069e-05	7.83161e-05	8.81423e-05	0.000117456	0.000108044	0.000292892	0.000464859	9.10647e-05	2.40813e-05	0.000208717	2.75767e-05	4.91153e-05	6.45911e-06	0.00017398	0.000101159	2.74931e-05	0.000177718	5.13354e-05	9.40917e-05	7.13318e-05	3.48545e-05	9.24888e-05	0.000114464	5.56761e-05	9.08137e-05	1.9592e-05	3.79341e-05	6.36024e-05	3.27872e-05	0.0001613	3.72193e-05
656		0.000173169	0.000368431	0.000890405	0.000896706	0.000298928	0.000268987	0.000173702	0.000313729	0.000261108	0.000125363	0.000268533	0.000124842	0.00253704	0.000126013	0.000373403	0.00170077	0.00019075	0.000209509	0.00019567	0.00360638	0.00111522	0.000177811	0.000692027	0.000529828	0.000488958	0.000280966	0.00195744	0.000392839	0.000419259	0.000289052	0.00417267	0.00198762	0.000237389	0.000208251	0.000222014	0.000179162	0.000121986	1.4196e-05	0.000187974	0.000340452	0.000751807	0.000282337	0.000574683	4.45111e-05	0.00099272	0.000372805	0.00121097	0.00117013
657		0.000675476	0.000815928	0.000487869	0.000914536	0.000881126	0.00123067	0.000660761	0.000470467	0.000497108	0.000780607	0.000890333	0.000769636	0.000700111	0.00177951	0.000571361	0.000775207	0.000759936	0.000474534	0.000718785	0.000437462	0.00051004	0.000502216	0.000653086	0.000931292	0.000886437	0.0007619	0.000512204	0.000983767	0.000693403	0.000443064	0.00107734	0.00116212	0.000683042	0.000694561	0.000433091	0.000601059	0.000515862	0.00127952	0.000882537	0.000810983	0.000608523	0.000888403	0.000809137	0.00059849	0.000581787	0.000433598	0.000616459	0.000878588
658		4.57528e-05	0.000124765	8.95714e-05	0.000185936	9.48803e-05	5.32279e-05	7.92527e-05	0.000283326	5.07059e-05	0.000108665	6.45988e-05	0.000101551	0.000224243	0.000250601	6.85272e-05	0.000211828	7.71179e-05	6.41172e-05	7.21475e-05	0.000194366	0.00022372	0.000112421	0.000101617	0.000124252	8.0197e-05	0.000121502	0.000102703	0.000157312	7.28429e-05	0.00011395	0.000131626	0.000115748	0.000101212	0.000105495	6.03359e-05	9.77337e-05	7.17271e-05	0.00015598	8.43418e-05	0.000112528	0.000170645	8.88895e-05	3.66812e-05	0.000240273	0.000197739	0.000116337	0.000230198	0.000355519
659		0.000173242	0.000125355	0.000180409	0.000120529	0.000154792	0.00020009	0.000122941	7.18377e-05	0.000211982	0.00019511	6.54305e-05	0.000135215	0.000164231	0.000150398	0.000203561	0.000137119	7.31175e-05	0.000200617	0.00016391	0.000177014	0.000143202	0.000207611	0.000146467	0.000100458	2.80184e-05	0.000185414	0.000183761	0.00016445	0.000193722	0.000166297	0.000104017	0.000155115	0.000176242	0.00010954	0.000170586	0.000214306	0.000230397	0.000110217	0.000178266	0.000129296	0.000255912	0.000113746	0.000121581	0.000138259	0.000107176	0.00023994	0.000134015	0.000159679
660	Gly-Lys	2.78893e-05	7.2021e-05	0.000133072	0.000135222	4.89958e-05	4.19299e-05	2.68938e-05	4.82997e-05	3.93333e-05	8.8882e-05	4.24829e-05	2.23733e-05	0.000374232	2.46497e-05	5.83614e-05	0.000249675	2.95273e-05	3.77899e-05	3.1704e-05	0.000537766	0.000207189	3.131e-05	0.000104094	8.77191e-05	7.32168e-05	4.47887e-05	0.000293556	6.35497e-05	6.29157e-05	4.98615e-05	0.000634714	0.00029256	3.71346e-05	3.27544e-05	3.97058e-05	3.71699e-05	2.21084e-05	2.32785e-06	2.86033e-05	6.24777e-05	0.000115176	4.25787e-05	8.43777e-05	1.01148e-05	0.000154229	6.14526e-05	0.000180719	0.000177998
661	Thr-Phe	0.000102791	0.000115883	0.000226811	0.000127935	0.000160983	0.000649295	0.00031123	5.55946e-05	6.76879e-05	0.000167764	0.000457957	0.000114729	0.000344546	0.000107856	0.000100983	0.000268074	8.53478e-05	9.06907e-05	0.000127578	9.43772e-05	0.000120456	0.000103679	0.000238729	0.000206987	0.000115391	0.00013086	0.000201084	0.000446793	0.000260834	0.000259284	9.86887e-05	0.000295299	9.01654e-05	7.63133e-05	0.000126453	5.93532e-05	0.000119679	0.000157944	0.000133494	0.000217602	0.000179277	0.000155783	0.000149521	0.000219718	0.000146349	5.1299e-05	0.000305032	0.000606692
662		3.25204e-05	6.57165e-06	2.20611e-06	2.56324e-06	2.05404e-06	4.99047e-06	0.000170241	3.24393e-05	0.000137527	1.43028e-06	1.90074e-06	5.50409e-06	0.000235216	4.88005e-06	2.07965e-06	4.57733e-05	3.65267e-05	0.000135537	6.78675e-05	0.000239183	5.31824e-05	6.62612e-07	0.000113849	6.59896e-05	0.000166078	3.2013e-06	0.000173259	9.91704e-06	3.31548e-06	4.04276e-06	0.000107424	6.86542e-05	1.77783e-06	1.01328e-05	0.000202668	0.000222128	0.000342835	0.000199428	9.91456e-05	0.000930024	0.000110503	2.63915e-05	6.51349e-05	3.95649e-06	1.23254e-05	5.14501e-06	0.000494388	4.55145e-06
663		0.000202285	1.43231e-05	3.18294e-05	6.0531e-05	2.69875e-05	0.000240587	0.000403712	6.27733e-05	1.59628e-05	0.000234074	4.7283e-05	0.000327805	2.7334e-05	6.07171e-05	2.44414e-05	2.89766e-05	6.49022e-05	2.73427e-05	8.95567e-05	5.73764e-05	3.24023e-05	0.000186357	4.40514e-05	2.10326e-05	0.000183157	3.51964e-05	2.15313e-05	2.96711e-05	7.19883e-05	6.09624e-05	1.85785e-05	2.40282e-05	3.87478e-05	0.000212917	3.79842e-05	2.6335e-05	4.54454e-05	1.44871e-05	5.68e-06	2.35281e-05	3.76373e-05	7.2766e-06	0.000373198	4.13441e-05	9.6861e-06	2.60832e-05	5.02423e-05	0.000367874
664		0.00051278	0.000172172	1.29656e-05	0.00045431	0.000412465	0.000232707	0.000304231	0.000123175	6.09267e-05	0.0010029	0.000696102	0.00109111	0.000110017	4.94744e-05	4.28662e-05	4.37568e-05	0.000854116	0.00012271	0.000143053	5.9372e-05	5.06192e-05	1.03229e-05	0.000123751	0.000288747	5.81597e-05	0.0010198	0.000209831	0.00078683	0.000197036	8.50115e-05	0.000258266	0.000538175	0.000825268	0.000449155	2.73959e-05	0.000323994	0.000160405	0.000199238	0.00024475	0.000175833	0.000101749	1.96992e-05	1.22698e-05	0.000454116	0.000785661	2.74397e-05	8.31505e-05	0.00037626
665	Met-Thr	3.71931e-05	2.05142e-05	2.79017e-05	1.58301e-05	2.89132e-05	2.98409e-05	1.56631e-05	1.05757e-05	3.40978e-05	2.49425e-05	1.1534e-05	1.73018e-05	2.486e-05	2.53792e-05	3.27127e-05	2.53016e-05	1.08492e-05	3.15975e-05	2.91258e-05	2.81673e-05	2.02222e-05	3.08067e-05	1.8747e-05	2.15629e-05	6.15301e-06	3.62834e-05	2.79861e-05	2.7821e-05	3.38765e-05	2.9286e-05	1.45354e-05	2.67386e-05	3.10656e-05	2.25225e-05	2.75865e-05	3.54621e-05	3.9129e-05	2.1076e-05	2.37845e-05	2.6816e-05	3.60778e-05	2.00096e-05	1.93099e-05	2.12637e-05	1.63164e-05	5.96081e-05	1.64736e-05	2.26631e-05
666		0.00151665	0.00115853	0.00157855	0.00123142	0.000869147	0.00116528	0.00103331	0.000234179	0.00166467	0.00109587	0.00101102	0.00100056	0.00201078	0.00126557	0.000374827	0.000961446	0.000973917	0.00116492	0.00162102	0.00135587	0.000796627	0.000357337	0.00111307	0.000184077	0.0011814	0.000896287	0.00108391	0.00157228	0.00118309	0.00118068	0.000682676	0.000244879	0.000956783	0.00113632	0.00101898	0.00139895	0.00265702	0.00142284	0.00159695	0.00102917	0.0012909	0.000291619	0.00114799	0.00120516	5.16038e-05	0.00200821	0.00121591	0.00106559
667	3-Hydroxykynurenine	1.14756e-05	1.06217e-05	1.46832e-05	1.41297e-06	8.4482e-06	1.60454e-05	1.47729e-05	5.46164e-06	5.88994e-06	5.02195e-05	5.5013e-06	9.70448e-06	7.42424e-06	3.73224e-06	4.10365e-06	5.27219e-06	1.66449e-06	3.2155e-06	1.01439e-05	2.6605e-05	9.50729e-06	1.61963e-05	1.49439e-05	7.75938e-06	8.55295e-05	5.14998e-06	1.34262e-05	9.50244e-06	1.73038e-05	2.107e-06	1.22693e-05	1.27743e-05	1.00676e-05	1.91169e-05	2.74593e-05	2.93915e-05	1.12016e-05	2.2325e-05	1.37655e-05	1.25845e-05	2.92365e-05	4.06732e-05	1.44724e-05	2.83761e-05	7.4286e-06	2.06067e-06	1.08215e-05	1.79015e-05
668		0.00162185	0.00148856	0.00354348	0.000880951	0.00197138	0.00488141	0.00166959	0.00228022	0.0014464	0.00318989	0.000984135	0.00148135	0.00150364	0.00382064	0.00245663	0.00182543	0.00131223	0.00236247	0.00350111	0.00337441	0.00130605	0.00403296	0.00174197	0.000433322	0.000755168	0.000875366	0.00192532	0.00265631	0.00229972	0.00127168	0.000140469	0.00166626	0.00187372	0.000734417	0.00375723	0.0034556	0.00228833	0.00178504	0.00200831	0.00279373	0.00502717	0.000753939	5.46158e-05	0.00190549	0.00237048	0.0039254	0.00323302	0.00103366
669	His-Met	3.9089e-06	5.41123e-06	1.5364e-05	1.43611e-05	1.67513e-05	1.63422e-05	6.80831e-06	8.44796e-06	1.55371e-05	2.88102e-06	9.44574e-06	1.45601e-05	1.64698e-05	1.93767e-06	1.5352e-05	1.27459e-05	1.84011e-05	1.51172e-05	1.03117e-05	1.36727e-05	1.34775e-05	1.08359e-05	1.52925e-05	1.15807e-05	1.06595e-05	1.95963e-05	1.01526e-05	1.91402e-05	1.6291e-05	1.33305e-05	8.49461e-06	1.72448e-05	1.45255e-05	1.01908e-05	1.29922e-05	1.04659e-05	1.36638e-05	1.31016e-05	9.88867e-06	2.19767e-05	2.08953e-05	4.45132e-06	3.65075e-05	1.46964e-05	1.1744e-05	6.81698e-06	1.39546e-05	1.61804e-05
670		0.00026116	0.000214723	0.000366561	0.000237931	0.000406727	0.000366158	0.000253268	5.85161e-05	0.000160608	0.000415822	0.00012271	0.000174228	0.000206944	0.000576542	0.000196872	0.000351423	0.000168277	0.000166289	0.000287167	0.000201336	0.000289648	0.000298555	0.000416497	0.000229222	0.000193811	0.000301205	0.000205314	0.00023382	0.000280822	0.00017786	0.000138623	0.000162634	0.000366461	0.000106685	0.000204148	0.000173879	9.8368e-05	0.000393917	0.000180278	0.000115744	0.000228127	0.000197076	0.000303012	0.000168545	0.000125107	0.000242386	0.000269063	0.000397846
671		0.0012485	0.00108369	0.00106049	0.000689596	0.00159666	0.000850232	0.00152797	0.0011082	0.000322012	0.00302015	0.000946624	0.000492738	0.00153799	0.000916716	0.000559133	0.00111345	0.00289127	0.000368473	0.00104321	0.00119751	0.00109482	0.00137301	0.000774292	0.000270364	0.000826864	0.00347822	0.000234474	0.000555182	0.000191183	0.000401735	2.33336e-05	0.000956996	0.000605518	8.75221e-05	0.000372682	0.000490731	0.000311604	0.000317595	0.000205619	0.000695207	0.000275984	0.000257832	0.00030929	0.00073584	0.00230888	0.00011902	0.00027389	0.00161903
672		2.56191e-05	6.80824e-05	0.0002239	2.57524e-05	4.35767e-05	3.77272e-05	6.68467e-05	6.38705e-05	0.000141403	4.02753e-05	4.38566e-05	3.13953e-05	8.00848e-05	2.97165e-05	0.000140504	0.00011963	2.18726e-05	8.02423e-05	6.74843e-05	3.73938e-05	6.60483e-05	7.56935e-05	6.97331e-05	4.86585e-05	2.52122e-05	2.27163e-05	7.13178e-05	8.9606e-05	9.17956e-05	0.000194911	2.31307e-05	4.94352e-05	5.83128e-05	9.14524e-05	5.9301e-05	2.81605e-05	8.51902e-05	2.87518e-05	1.20378e-05	4.82128e-05	5.53728e-05	5.21377e-05	2.90873e-05	1.24332e-05	1.35204e-05	8.50391e-05	2.38803e-05	0.000105508
673	L-Menthol	6.26193e-06	3.32839e-05	4.76232e-06	1.01001e-05	1.16656e-05	0.000151912	4.47741e-05	5.55033e-06	4.42984e-06	2.17414e-05	2.37636e-05	4.51573e-05	2.95881e-05	1.94617e-05	2.14408e-06	1.03491e-05	1.088e-05	1.30693e-05	5.86017e-05	5.24919e-06	8.80877e-06	9.04321e-06	5.90769e-05	1.05994e-05	5.64072e-05	1.57954e-05	2.62926e-05	2.08952e-05	2.05814e-05	4.0793e-06	1.08605e-05	5.08682e-06	1.10196e-05	1.69398e-05	6.63053e-06	0.000153553	2.41562e-05	8.67454e-06	3.10398e-05	5.50663e-05	6.11174e-06	5.53439e-06	4.4673e-06	1.4457e-05	2.04408e-06	5.92198e-07	3.14977e-06	1.27377e-05
674		0.00188269	0.00219685	0.00185529	0.00259473	0.00313234	0.00281465	0.00156423	0.00140605	0.00293447	0.00179245	0.00166712	0.00237115	0.0033852	0.00321722	0.000920917	0.00218952	0.000952647	0.00231224	0.00102895	0.00244153	0.00159366	0.000795912	0.00213247	0.00113153	0.00120496	0.00258006	0.00234643	0.00305287	0.00340932	0.00351637	0.00156547	0.00334193	0.0024751	0.00127056	0.000710231	0.00220714	0.00189562	0.00162658	0.00233625	0.0028906	0.00242374	0.00149081	0.00190599	0.000456507	0.00235081	0.00289277	0.0028067	0.00451664
675		0.000104825	0.000217254	0.000109042	9.42103e-05	0.000112906	0.000965735	0.000171572	0.000152088	9.4505e-05	0.000259696	0.000153767	0.000393058	0.0002394	0.00010818	9.98971e-05	0.000124064	0.000119816	0.00011233	0.000261698	7.37281e-05	0.000120664	0.000127766	0.000397234	0.000199175	0.000367525	9.08401e-05	0.000236567	0.000223129	0.000179748	8.11992e-05	0.000110076	0.000125816	0.000104099	0.000286852	7.5234e-05	0.000493754	0.000170082	0.000270707	0.00027219	0.000297376	8.50158e-05	0.000197362	8.95848e-05	7.9213e-05	6.18011e-05	4.76534e-05	5.64032e-05	0.000105555
676		0.000101968	1.18557e-05	9.00652e-06	0.000136874	3.62843e-05	2.13032e-05	3.13678e-05	3.02547e-05	6.31107e-05	3.16107e-05	3.59892e-05	0.000139118	1.65992e-05	4.84386e-05	1.02236e-05	9.70196e-05	4.19529e-05	8.07791e-05	4.27029e-05	2.447e-05	0.000338302	3.83947e-05	4.33589e-05	9.95981e-05	1.33821e-05	9.16552e-05	0.000192088	0.000104056	0.000185402	5.26561e-05	6.67444e-05	0.000183532	0.00016537	0.000135378	3.77205e-05	0.000106137	0.00012517	0.000177503	8.31423e-05	6.57297e-06	9.25523e-06	2.72999e-05	3.35416e-05	6.29613e-05	7.44389e-05	8.36047e-06	6.4977e-05	2.60933e-05
677	Pro-Arg	6.72754e-06	8.4884e-06	6.37796e-06	1.34227e-05	1.16734e-05	5.62728e-06	1.23237e-05	1.30728e-05	7.54917e-06	7.70386e-06	1.486e-05	7.67676e-06	1.413e-05	1.70362e-05	9.13453e-06	1.27858e-05	1.55308e-05	3.67545e-06	9.63103e-06	1.83731e-05	1.37553e-05	1.22827e-05	0.000121252	0.00028967	5.31811e-06	8.97696e-06	8.58077e-06	8.23986e-06	1.09315e-05	1.54241e-05	1.08127e-05	1.75613e-05	8.82515e-06	1.0237e-05	8.93722e-06	5.64076e-06	7.90523e-06	1.00327e-05	1.24311e-05	1.01046e-05	3.77864e-05	5.26913e-06	7.03589e-06	8.56006e-06	1.31627e-05	7.93463e-06	1.12793e-05	9.58895e-06
678		3.9661e-05	2.0917e-05	1.6421e-05	4.56511e-05	1.71071e-05	4.30501e-05	4.90929e-05	2.5923e-05	8.51938e-06	3.34749e-05	4.12607e-05	3.98249e-05	1.90938e-05	3.41489e-05	1.1708e-05	2.60746e-05	3.45963e-05	8.48641e-06	3.31278e-05	1.28882e-05	3.06292e-05	2.13818e-05	2.19048e-05	1.36538e-05	3.17133e-05	2.90997e-05	1.9186e-05	3.53957e-05	3.17267e-05	2.0073e-05	2.084e-05	3.70343e-05	4.02126e-05	3.20521e-05	1.07256e-05	1.38055e-05	1.63484e-05	3.03863e-05	2.64833e-05	1.22327e-05	3.4336e-05	2.65026e-05	2.83506e-05	3.04176e-05	1.82351e-05	5.58564e-06	4.11357e-05	4.40668e-05
679		8.657e-05	2.48974e-05	6.90386e-05	5.39374e-05	6.60779e-05	3.83351e-05	5.42834e-05	4.03536e-05	3.04223e-05	0.000109402	6.06008e-05	6.9498e-05	3.7657e-05	3.90144e-05	3.1719e-05	3.9839e-05	8.12183e-05	2.62339e-05	4.94041e-05	3.78572e-05	4.66325e-05	5.83849e-05	5.38609e-05	3.22953e-05	3.80055e-05	0.000126813	3.33434e-05	6.44849e-05	4.98012e-05	3.70187e-05	5.28262e-06	8.92883e-05	4.13693e-05	3.66043e-05	1.43066e-05	6.82747e-05	2.98133e-05	2.89909e-05	1.75569e-05	4.04086e-05	1.62855e-05	5.97029e-05	3.15694e-05	6.64508e-05	0.000144859	5.10081e-06	3.6841e-05	5.11402e-05
680		3.1999e-05	6.24295e-06	1.60808e-05	2.23914e-06	3.87509e-07	6.18826e-05	3.30515e-05	2.09879e-05	6.32252e-06	4.1314e-05	5.14822e-06	2.89682e-05	1.00356e-05	9.76796e-06	7.35083e-06	6.61992e-06	2.22486e-06	5.61507e-06	1.86265e-05	6.27498e-06	3.12242e-06	1.7009e-05	1.00213e-05	5.61804e-06	3.34503e-05	2.6127e-06	3.26912e-06	1.29215e-05	2.18081e-05	2.53252e-08	2.29513e-05	5.72909e-06	1.73115e-06	3.69104e-05	6.12877e-06	9.75541e-06	0.000183108	4.08133e-05	1.79555e-05	4.33168e-05	1.23124e-05	5.80163e-06	3.33071e-05	4.28859e-06	3.55821e-06	5.4601e-06	6.4835e-06	1.1659e-05
681		0.00438251	0.00547495	0.00289202	0.00368865	0.00412082	0.00380314	0.00411222	0.00490218	0.00390484	0.00632638	0.0058582	0.00374885	0.00191003	0.00543275	0.00290168	0.00459375	0.00610313	0.00479638	0.00435989	0.00301932	0.00256992	0.0043261	0.00484327	0.00260593	0.00256986	0.00607643	0.00274833	0.0050226	0.00167594	0.0033596	0.00370159	0.00316229	0.00588837	0.00229975	0.00217928	0.00410224	0.00281553	0.00290765	0.00365393	0.00376241	0.00774369	0.00406325	0.00263285	0.00820171	0.00323924	0.00317015	0.00230617	0.00482439
682		0.000411922	0.000326981	0.000148092	0.000210037	0.000196645	9.1362e-05	0.000185997	0.000463643	0.000262726	9.28609e-05	0.000196028	0.000128918	0.000750348	0.000329606	0.000374259	0.000461104	0.000294061	0.000389486	0.00027487	0.000202219	0.000531972	0.000532896	0.000120592	0.000282436	0.000137265	0.000288153	0.000321632	0.000419703	0.000563494	0.00063283	0.000235805	0.00056758	0.000239708	0.000587986	0.000360124	0.000744358	0.000541937	0.000396644	0.000332447	6.80579e-05	0.00015938	0.000348756	0.0001969	0.000189076	0.000431788	0.000200395	0.000461401	0.000234212
683		4.07369e-05	1.16132e-05	7.23898e-06	5.90464e-05	1.74366e-05	9.88748e-06	4.98436e-05	0.000104695	2.07808e-06	7.74129e-06	3.20958e-05	2.32568e-05	4.01156e-05	1.15808e-05	6.74159e-06	0.000287659	4.60998e-05	2.6433e-06	3.40465e-05	6.99037e-05	0.000131457	8.62661e-06	1.28033e-05	4.02488e-05	1.42202e-05	0.000146593	3.95825e-05	2.31374e-05	5.16643e-05	2.61577e-05	0.000170409	0.000147115	1.91455e-05	3.55497e-05	2.40269e-06	1.91339e-05	1.52308e-05	0.000271003	0.000219606	2.51222e-05	4.95958e-05	0.000450984	2.13569e-05	0.000102404	0.000224315	3.08518e-06	5.10955e-05	8.65131e-06
684	Glu-Cys	3.25209e-05	2.43164e-05	2.77538e-05	2.79204e-05	3.04404e-05	4.2473e-05	1.42604e-05	3.21135e-06	2.85183e-06	3.30312e-05	1.3065e-05	4.36181e-05	1.25723e-05	2.75186e-05	1.46134e-05	3.86302e-05	2.75712e-06	1.53957e-05	1.3982e-05	4.16648e-05	3.5644e-06	1.57828e-06	4.8079e-05	3.30773e-05	4.43718e-06	2.28241e-05	6.84368e-06	2.29593e-05	5.05962e-06	3.6311e-05	2.70901e-05	1.84015e-05	2.80368e-06	1.17117e-07	1.80847e-05	5.39479e-06	3.47086e-06	2.53483e-05	5.34292e-06	2.66708e-06	4.68104e-05	3.80818e-05	1.90476e-05	1.65445e-05	5.46962e-06	2.03297e-05	4.71084e-05	2.67961e-08
685		0.000843242	0.000900616	0.00138503	0.00101928	0.000758166	0.00113201	0.000665071	0.000384889	0.000837704	0.000869608	0.000516896	0.000850859	0.000711459	0.000429497	0.000853674	0.000598831	0.000926629	0.000764962	0.000541139	0.00117031	0.000361953	0.000817345	0.000991059	0.000254713	0.00057473	0.00105505	0.00108618	0.00212774	0.000963208	0.00107818	0.000474781	0.000347331	0.00110691	0.000425677	0.000482378	0.00067035	0.00073267	0.00080228	0.000711992	0.000596088	0.000868104	0.000445067	0.000409281	0.000280818	0.000689748	0.00057546	0.000889141	0.000982073
686	Allopurinol	2.9051e-05	4.84669e-05	4.7629e-05	2.90292e-05	3.6738e-05	5.22322e-05	2.31042e-05	8.89928e-06	2.65111e-05	5.20137e-05	1.63694e-05	3.9855e-05	0.00013006	1.46777e-05	2.51697e-05	1.22862e-05	1.86785e-05	2.59516e-05	6.2718e-06	7.98574e-05	8.99598e-06	7.79737e-05	8.53053e-05	4.89028e-05	1.18227e-05	2.20053e-05	4.82166e-05	3.16955e-05	4.30045e-06	8.15087e-06	3.76658e-05	5.1416e-05	1.89734e-06	2.49938e-05	1.71581e-05	2.94758e-05	2.43194e-05	7.54237e-06	1.12073e-05	0.000140887	4.60357e-05	1.69854e-05	2.08749e-05	1.04221e-05	9.70299e-05	6.20523e-05	9.58765e-06	8.55891e-05
687		9.57791e-05	1.44551e-05	0.000225023	0.000180867	0.000151135	6.23611e-05	7.73844e-05	0.000114495	0.000140683	0.000283236	0.000434503	0.000142656	0.00011162	4.45964e-05	0.000153151	0.000334171	0.000131915	8.91406e-05	9.30403e-05	0.000181115	0.000133833	0.000148861	0.000109654	0.00018749	9.87037e-05	0.000219079	0.000284064	1.98891e-05	0.000160058	0.00017826	0.000136482	0.000166475	0.000128355	9.27104e-05	8.12299e-05	8.90549e-05	0.000121335	0.000385614	0.000167633	0.000170077	7.78492e-05	0.000142089	0.000150382	7.8835e-05	3.87024e-05	8.57715e-05	0.000130187	8.83238e-05
[truncated: 1,469 more rows]
[truncated: 4 more columns]

## Sheet: negative mode
ID	Metabolite name	HC1	HC2	HC3	HC4	HC5	HC6	HC7	HC8	HC9	HC10	HC11	HC12	HC13	HC14	HC15	HC16	HC17	HC18	HC19	HC20	HC21	HC22	HC23	HC24	HC25	HC26	iV1	iV2	iV3	iV4	iV5	iV6	iV7	iV8	iV9	iV10	iV11	aV1	aV2	aV3	aV4	aV5	aV6	aV7	aV8	aV9	aV10	aV11
[truncated: 2,316 more rows]
[truncated: 4 more columns]

[truncated: 1 more sheets: file explanation]
